# Supplementary material for: A gene browser of colorectal cancer with literature evidence and pre-computed regulatory information to identify key tumor suppressors and oncogenes
Source: Sci Rep. 2016 Aug 1;6:30624. doi: 10.1038/srep30624 (PMC4967895; doi:10.1038/srep30624)
Supplement: Supplementary Dataset 1 [file srep30624-s1.zip]

Archive with 1 entries (1 files):
- supplementary_data.pdf
