# Supplementary material for: A gene browser of colorectal cancer with literature evidence and pre-computed regulatory information to identify key tumor suppressors and oncogenes
Source: Sci Rep. 2016 Aug 1;6:30624. doi: 10.1038/srep30624 (PMC4967895; doi:10.1038/srep30624)
Supplement: Supplementary Table 1 [file srep30624-s2.xls]

## Sheet: TableS1_gbcrc_human
Title: A gene browser of colorectal cancer with literature evidence and pre-computed regulatory information to identify key tumor suppressors and oncogenes
Authors: Min Zhao, Yining Liu, Fuda Huang, Hong Qu
Table S1. The basic information of the 2309 human genes in the gbCRC.
GeneID	GeneSymb	DataSource	#of PubMed	GeneAlias	Cytoband	FullName	GeneType
999	CDH1	GWASCatalog,CRCGene,GAD,GeneRif,	55	Arc-1|CD324|CDHE|ECAD|LCAM|UVO	16q22.1	cadherin 1, type 1, E-cadherin (epithelial)	protein-coding
7157	TP53	CRCGene,GAD,OMIM,GeneRif,	198	BCC7|LFS1|P53|TRP53	17p13.1	tumor protein p53	protein-coding
7040	TGFB1	GWASCatalog,CRCGene,GAD,GeneRif,	51	CED|DPD1|LAP|TGFB|TGFbeta	19q13.1	transforming growth factor, beta 1	protein-coding
4092	SMAD7	GWASCatalog,CRCGene,GAD,GeneRif,	31	CRCS3|MADH7|MADH8	18q21.1	SMAD family member 7	protein-coding
324	APC	CRCGene,GAD,OMIM,GeneRif,	133	BTPS2|DP2|DP2.5|DP3|GS|PPP1R46	5q21-q22	adenomatous polyposis coli	protein-coding
875	CBS	CRCGene,GAD,GeneRif,	8	HIP4	21q22.3	cystathionine-beta-synthase	protein-coding
8667	EIF3H	GWASCatalog,GAD,GeneRif,	8	EIF3S3|eIF3-gamma|eIF3-p40	8q24.11	eukaryotic translation initiation factor 3, subunit H	protein-coding
8313	AXIN2	GAD,OMIM,GeneRif,	9	AXIL|ODCRCS	17q24.1	axin 2	protein-coding
7298	TYMS	CRCGene,GAD,GeneRif,	98	HST422|TMS|TS	18p11.32	thymidylate synthetase	protein-coding
7099	TLR4	CRCGene,GAD,OMIM,	4	ARMD10|CD284|TLR-4|TOLL	9q33.1	toll-like receptor 4	protein-coding
7097	TLR2	CRCGene,GAD,OMIM,	1	CD282|TIL4	4q32	toll-like receptor 2	protein-coding
7048	TGFBR2	CRCGene,GAD,GeneRif,	25	AAT3|FAA3|LDS1B|LDS2|LDS2B|MFS2|RIIC|TAAD2|TGFR-2|TGFbeta-RII	3p22	transforming growth factor, beta receptor II (70/80kDa)	protein-coding
6934	TCF7L2	GWASCatalog,GAD,GeneRif,	16	TCF-4|TCF4	10q25.3	transcription factor 7-like 2 (T-cell specific, HMG-box)	protein-coding
6926	TBX3	GWASCatalog,GAD,GeneRif,	2	TBX3-ISO|UMS|XHL	12q24.21	T-box 3	protein-coding
6790	AURKA	CRCGene,GAD,OMIM,	5	AIK|ARK1|AURA|AURORA2|BTAK|PPP1R47|STK15|STK6|STK7	20q13	aurora kinase A	protein-coding
652	BMP4	GWASCatalog,GAD,GeneRif,	13	BMP2B|BMP2B1|MCOPS6|OFC11|ZYME	14q22-q23	bone morphogenetic protein 4	protein-coding
650	BMP2	GWASCatalog,GAD,GeneRif,	9	BDA2|BMP2A	20p12	bone morphogenetic protein 2	protein-coding
595	CCND1	CRCGene,GAD,OMIM,	28	BCL1|D11S287E|PRAD1|U21B31	11q13	cyclin D1	protein-coding
5795	PTPRJ	GAD,OMIM,GeneRif,	4	CD148|DEP1|HPTPeta|R-PTP-ETA|SCC1	11p11.2	protein tyrosine phosphatase, receptor type, J	protein-coding
5743	PTGS2	CRCGene,GAD,GeneRif,	113	COX-2|COX2|GRIPGHS|PGG/HS|PGHS-2|PHS-2|hCox-2	1q25.2-q25.3	prostaglandin-endoperoxide synthase 2 (prostaglandin G/H synthase and cyclooxygenase)	protein-coding
5742	PTGS1	CRCGene,GAD,GeneRif,	15	COX1|COX3|PCOX1|PES-1|PGG/HS|PGHS-1|PGHS1|PHS1|PTGHS	9q32-q33.3	prostaglandin-endoperoxide synthase 1 (prostaglandin G/H synthase and cyclooxygenase)	protein-coding
5468	PPARG	CRCGene,GAD,GeneRif,	43	CIMT1|GLM1|NR1C3|PPARG1|PPARG2|PPARgamma	3p25	peroxisome proliferator-activated receptor gamma	protein-coding
5290	PIK3CA	GAD,OMIM,GeneRif,	59	CLOVE|CWS5|MCAP|MCM|MCMTC|PI3K|p110-alpha	3q26.3	phosphatidylinositol-4,5-bisphosphate 3-kinase, catalytic subunit alpha	protein-coding
4893	NRAS	GAD,OMIM,GeneRif,	10	ALPS4|CMNS|N-ras|NCMS|NRAS1|NS6	1p13.2	neuroblastoma RAS viral (v-ras) oncogene homolog	protein-coding
4843	NOS2	CRCGene,GAD,GeneRif,	5	HEP-NOS|INOS|NOS|NOS2A	17q11.2	nitric oxide synthase 2, inducible	protein-coding
4790	NFKB1	CRCGene,GAD,GeneRif,	28	EBP-1|KBF1|NF-kB1|NF-kappa-B|NF-kappaB|NFKB-p105|NFKB-p50|NFkappaB|p105|p50	4q24	nuclear factor of kappa light polypeptide gene enhancer in B-cells 1	protein-coding
4609	MYC	GWASCatalog,GAD,GeneRif,	33	MRTL|MYCC|bHLHe39|c-Myc	8q24.21	v-myc avian myelocytomatosis viral oncogene homolog	protein-coding
4595	MUTYH	CRCGene,GAD,GeneRif,	69	MYH	1p34.1	mutY homolog	protein-coding
4548	MTR	CRCGene,GAD,GeneRif,	24	HMAG|MS|cblG	1q43	5-methyltetrahydrofolate-homocysteine methyltransferase	protein-coding
4524	MTHFR	CRCGene,GAD,GeneRif,	146	-	1p36.3	methylenetetrahydrofolate reductase (NAD(P)H)	protein-coding
4436	MSH2	CRCGene,GAD,GeneRif,	181	COCA1|FCC1|HNPCC|HNPCC1|LCFS2	2p21	mutS homolog 2	protein-coding
4318	MMP9	CRCGene,GAD,GeneRif,	45	CLG4B|GELB|MANDP2|MMP-9	20q13.12	matrix metallopeptidase 9	protein-coding
4314	MMP3	CRCGene,GAD,GeneRif,	9	CHDS6|MMP-3|SL-1|STMY|STMY1|STR1	11q22.3	matrix metallopeptidase 3	protein-coding
4312	MMP1	CRCGene,GAD,GeneRif,	19	CLG|CLGN	11q22.3	matrix metallopeptidase 1	protein-coding
4292	MLH1	CRCGene,GAD,GeneRif,	224	COCA2|FCC2|HNPCC|HNPCC2|hMLH1	3p21.3	mutL homolog 1	protein-coding
4255	MGMT	CRCGene,GAD,GeneRif,	35	-	10q26	O-6-methylguanine-DNA methyltransferase	protein-coding
4049	LTA	CRCGene,GAD,GeneRif,	2	LT|TNFB|TNFSF1	6p21.3	lymphotoxin alpha	protein-coding
399948	COLCA1	GWASCatalog,GAD,GeneRif,	8	C11orf92|CASC12|LOH11CR1F	11q23.1	colorectal cancer associated 1	protein-coding
367	AR	CRCGene,GAD,GeneRif,	4	AIS|DHTR|HUMARA|HYSP1|KD|NR3C4|SBMA|SMAX1|TFM	Xq12	androgen receptor	protein-coding
3606	IL18	CRCGene,GAD,GeneRif,	3	IGIF|IL-18|IL-1g|IL1F4	11q22.2-q22.3	interleukin 18	protein-coding
3484	IGFBP1	CRCGene,GAD,GeneRif,	3	AFBP|IBP1|IGF-BP25|PP12|hIGFBP-1	7p12.3	insulin-like growth factor binding protein 1	protein-coding
3383	ICAM1	CRCGene,GAD,GeneRif,	5	BB2|CD54|P3.58	19p13.3-p13.2	intercellular adhesion molecule 1	protein-coding
2956	MSH6	CRCGene,GAD,GeneRif,	75	GTBP|GTMBP|HNPCC5|HSAP|p160	2p16	mutS homolog 6	protein-coding
26585	GREM1	GWASCatalog,GAD,GeneRif,	10	C15DUPq|CKTSF1B1|CRAC1|CRCS4|DAND2|DRM|DUP15q|GREMLIN|HMPS|HMPS1|IHG-2|MPSH|PIG2	15q13.3	gremlin 1, DAN family BMP antagonist	protein-coding
25788	RAD54B	GAD,OMIM,GeneRif,	2	RDH54	8q22.1	RAD54 homolog B (S. cerevisiae)	protein-coding
2100	ESR2	CRCGene,GAD,GeneRif,	31	ER-BETA|ESR-BETA|ESRB|ESTRB|Erb|NR3A2	14q23.2	estrogen receptor 2 (ER beta)	protein-coding
2099	ESR1	CRCGene,GAD,GeneRif,	14	ER|ESR|ESRA|ESTRR|Era|NR3A1	6q25.1	estrogen receptor 1	protein-coding
207	AKT1	GAD,OMIM,GeneRif,	31	AKT|CWS6|PKB|PKB-ALPHA|PRKBA|RAC|RAC-ALPHA	14q32.32	v-akt murine thymoma viral oncogene homolog 1	protein-coding
1728	NQO1	CRCGene,GAD,GeneRif,	23	DHQU|DIA4|DTD|NMOR1|NMORI|QR1	16q22.1	NAD(P)H dehydrogenase, quinone 1	protein-coding
1630	DCC	GAD,OMIM,GeneRif,	10	CRC18|CRCR1|IGDCC1|MRMV1|NTN1R1	18q21.3	DCC netrin 1 receptor	protein-coding
159296	NKX2-3	GWASCatalog,GAD,GeneRif,	3	CSX3|NK2.3|NKX2.3|NKX2C|NKX4-3	10q24.2	NK2 homeobox 3	protein-coding
1588	CYP19A1	CRCGene,GAD,GeneRif,	6	ARO|ARO1|CPV1|CYAR|CYP19|CYPXIX|P-450AROM	15q21.1	cytochrome P450, family 19, subfamily A, polypeptide 1	protein-coding
1586	CYP17A1	CRCGene,GAD,GeneRif,	4	CPT7|CYP17|P450C17|S17AH	10q24.3	cytochrome P450, family 17, subfamily A, polypeptide 1	protein-coding
1577	CYP3A5	CRCGene,GAD,GeneRif,	5	CP35|CYPIIIA5|P450PCN3|PCN3	7q21.1	cytochrome P450, family 3, subfamily A, polypeptide 5	protein-coding
1576	CYP3A4	CRCGene,GAD,GeneRif,	6	CP33|CP34|CYP3A|CYP3A3|CYPIIIA3|CYPIIIA4|HLP|NF-25|P450C3|P450PCN1	7q21.1	cytochrome P450, family 3, subfamily A, polypeptide 4	protein-coding
1499	CTNNB1	GAD,OMIM,GeneRif,	104	CTNNB|MRD19|armadillo	3p21	catenin (cadherin-associated protein), beta 1, 88kDa	protein-coding
126	ADH1C	CRCGene,GAD,GeneRif,	9	ADH3	4q23	alcohol dehydrogenase 1C (class I), gamma polypeptide	protein-coding
1244	ABCC2	GWASCatalog,GAD,GeneRif,	9	ABC30|CMOAT|DJS|MRP2|cMRP	10q24	ATP-binding cassette, sub-family C (CFTR/MRP), member 2	protein-coding
120376	COLCA2	GWASCatalog,GAD,GeneRif,	6	C11orf93|CASC13	11q23.1	colorectal cancer associated 2	protein-coding
1026	CDKN1A	GWASCatalog,GAD,GeneRif,	29	CAP20|CDKN1|CIP1|MDA-6|P21|SDI1|WAF1|p21CIP1	6p21.2	cyclin-dependent kinase inhibitor 1A (p21, Cip1)	protein-coding
9994	CASP8AP2	GAD,GeneRif,	2	CED-4|FLASH|RIP25	6q15	caspase 8 associated protein 2	protein-coding
9536	PTGES	GAD,GeneRif,	4	MGST-IV|MGST1-L1|MGST1L1|MPGES|PGES|PIG12|PP102|PP1294|TP53I12|mPGES-1	9q34.3	prostaglandin E synthase	protein-coding
9518	GDF15	GAD,GeneRif,	7	GDF-15|MIC-1|MIC1|NAG-1|PDF|PLAB|PTGFB	19p13.11	growth differentiation factor 15	protein-coding
9501	RPH3AL	GAD,GeneRif,	2	NOC2	17p13.3	rabphilin 3A-like (without C2 domains)	protein-coding
9474	ATG5	GAD,GeneRif,	2	APG5|APG5-LIKE|APG5L|ASP|hAPG5	6q21	autophagy related 5	protein-coding
9429	ABCG2	GAD,GeneRif,	15	ABC15|ABCP|BCRP|BCRP1|BMDP|CD338|CDw338|EST157481|GOUT1|MRX|MXR|MXR1|UAQTL1	4q22	ATP-binding cassette, sub-family G (WHITE), member 2 (Junior blood group)	protein-coding
929	CD14	GAD,GeneRif,	2	-	5q31.1	CD14 molecule	protein-coding
92	ACVR2A	GAD,GeneRif,	6	ACTRII|ACVR2	2q22.3	activin A receptor, type IIA	protein-coding
9156	EXO1	GAD,GeneRif,	8	HEX1|hExoI	1q43	exonuclease 1	protein-coding
9	NAT1	CRCGene,GAD,	27	AAC1|MNAT|NAT-1|NATI	8p22	N-acetyltransferase 1 (arylamine N-acetyltransferase)	protein-coding
894	CCND2	GWASCatalog,GeneRif,	3	KIAK0002|MPPH3	12p13	cyclin D2	protein-coding
8840	WISP1	GAD,GeneRif,	3	CCN4|WISP1c|WISP1i|WISP1tc	8q24.22	WNT1 inducible signaling pathway protein 1	protein-coding
8838	WISP3	GAD,GeneRif,	2	CCN6|LIBC|PPAC|PPD|WISP-3	6q21	WNT1 inducible signaling pathway protein 3	protein-coding
8837	CFLAR	GAD,GeneRif,	9	CASH|CASP8AP1|CLARP|Casper|FLAME|FLAME-1|FLAME1|FLIP|I-FLICE|MRIT|c-FLIP|c-FLIPL|c-FLIPR|c-FLIPS	2q33-q34	CASP8 and FADD-like apoptosis regulator	protein-coding
8836	GGH	GAD,GeneRif,	2	GH	8q12.3	gamma-glutamyl hydrolase (conjugase, folylpolygammaglutamyl hydrolase)	protein-coding
8824	CES2	GAD,GeneRif,	8	CE-2|CES2A1|PCE-2|iCE	16q22.1	carboxylesterase 2	protein-coding
8797	TNFRSF10A	GAD,GeneRif,	4	APO2|CD261|DR4|TRAILR-1|TRAILR1	8p21	tumor necrosis factor receptor superfamily, member 10a	protein-coding
8795	TNFRSF10B	GAD,GeneRif,	7	CD262|DR5|KILLER|KILLER/DR5|TRAIL-R2|TRAILR2|TRICK2|TRICK2A|TRICK2B|TRICKB|ZTNFR9	8p22-p21	tumor necrosis factor receptor superfamily, member 10b	protein-coding
8737	RIPK1	GAD,GeneRif,	2	RIP|RIP1	6p25.2	receptor (TNFRSF)-interacting serine-threonine kinase 1	protein-coding
857	CAV1	GAD,GeneRif,	10	BSCL3|CGL3|LCCNS|MSTP085|PPH3|VIP21	7q31.1	caveolin 1, caveolae protein, 22kDa	protein-coding
85415	RHPN2	GWASCatalog,GAD,	10	P76RBE|RHOBP	19q13.11	rhophilin, Rho GTPase binding protein 2	protein-coding
843	CASP10	GAD,GeneRif,	4	ALPS2|FLICE2|MCH4	2q33-q34	caspase 10, apoptosis-related cysteine peptidase	protein-coding
840	CASP7	GAD,GeneRif,	2	CASP-7|CMH-1|ICE-LAP3|LICE2|MCH3	10q25	caspase 7, apoptosis-related cysteine peptidase	protein-coding
839	CASP6	GAD,GeneRif,	3	MCH2	4q25	caspase 6, apoptosis-related cysteine peptidase	protein-coding
836	CASP3	GAD,GeneRif,	6	CPP32|CPP32B|SCA-1	4q34	caspase 3, apoptosis-related cysteine peptidase	protein-coding
8312	AXIN1	GAD,GeneRif,	4	AXIN|PPP1R49	16p13.3	axin 1	protein-coding
79695	GALNT12	GAD,GeneRif,	3	CRCS1|GalNAc-T12	9q22.33	polypeptide N-acetylgalactosaminyltransferase 12	protein-coding
794	CALB2	GAD,GeneRif,	2	CAB29|CAL2|CR	16q22.2	calbindin 2	protein-coding
7852	CXCR4	GAD,GeneRif,	25	CD184|D2S201E|FB22|HM89|HSY3RR|LAP-3|LAP3|LCR1|LESTR|NPY3R|NPYR|NPYRL|NPYY3R|WHIM|WHIMS	2q21	chemokine (C-X-C motif) receptor 4	protein-coding
7520	XRCC5	GAD,GeneRif,	3	KARP-1|KARP1|KU80|KUB2|Ku86|NFIV	2q35	X-ray repair complementing defective repair in Chinese hamster cells 5 (double-strand-break rejoining)	protein-coding
7518	XRCC4	GAD,GeneRif,	3	-	5q14.2	X-ray repair complementing defective repair in Chinese hamster cells 4	protein-coding
7517	XRCC3	CRCGene,GAD,	15	CMM6	14q32.3	X-ray repair complementing defective repair in Chinese hamster cells 3	protein-coding
7515	XRCC1	CRCGene,GAD,	38	RCC	19q13.2	X-ray repair complementing defective repair in Chinese hamster cells 1	protein-coding
7428	VHL	GAD,GeneRif,	5	HRCA1|RCA1|VHL1|pVHL	3p25.3	von Hippel-Lindau tumor suppressor, E3 ubiquitin protein ligase	protein-coding
7422	VEGFA	CRCGene,GAD,	17	MVCD1|VEGF|VPF	6p12	vascular endothelial growth factor A	protein-coding
7421	VDR	CRCGene,GAD,	36	NR1I1|PPP1R163	12q13.11	vitamin D (1,25- dihydroxyvitamin D3) receptor	protein-coding
7372	UMPS	GAD,GeneRif,	8	OPRT	3q13	uridine monophosphate synthetase	protein-coding
7364	UGT2B7	GAD,GeneRif,	2	UDPGT 2B9|UDPGT2B7|UDPGTH2|UGT2B9	4q13	UDP glucuronosyltransferase 2 family, polypeptide B7	protein-coding
7361	UGT1A	GAD,GeneRif,	3	GNT1|UGT|UGT1|UGT1A@	2q37	UDP glucuronosyltransferase 1 family, polypeptide A complex locus	other
7272	TTK	GAD,GeneRif,	2	CT96|ESK|MPH1|MPS1|MPS1L1|PYT	6q14.1	TTK protein kinase	protein-coding
7227	TRPS1	GAD,GeneRif,	3	GC79|LGCR	8q24.12	trichorhinophalangeal syndrome I	protein-coding
7161	TP73	GAD,GeneRif,	11	P73	1p36.3	tumor protein p73	protein-coding
7124	TNF	CRCGene,GAD,	15	DIF|TNF-alpha|TNFA|TNFSF2	6p21.3	tumor necrosis factor	protein-coding
7057	THBS1	GAD,GeneRif,	4	THBS|THBS-1|TSP|TSP-1|TSP1	15q15	thrombospondin 1	protein-coding
7046	TGFBR1	CRCGene,GAD,	12	AAT5|ACVRLK4|ALK-5|ALK5|ESS1|LDS1|LDS1A|LDS2A|MSSE|SKR4|TGFR-1|tbetaR-I	9q22	transforming growth factor, beta receptor 1	protein-coding
701	BUB1B	OMIM,GeneRif,	4	BUB1beta|BUBR1|Bub1A|MAD3L|MVA1|SSK1|hBUBR1	15q15	BUB1 mitotic checkpoint serine/threonine kinase B	protein-coding
6948	TCN2	GAD,GeneRif,	4	D22S676|D22S750|II|TC|TC II|TC-2|TC2|TCII	22q12.2	transcobalamin II	protein-coding
6932	TCF7	GAD,GeneRif,	3	TCF-1	5q31.1	transcription factor 7 (T-cell specific, HMG-box)	protein-coding
6927	HNF1A	GAD,GeneRif,	5	HNF-1A|HNF1|IDDM20|LFB1|MODY3|TCF-1|TCF1	12q24.2	HNF1 homeobox A	protein-coding
6794	STK11	CRCGene,GeneRif,	1	LKB1|PJS|hLKB1	19p13.3	serine/threonine kinase 11	protein-coding
673	BRAF	GAD,GeneRif,	157	B-RAF1|BRAF1|NS7|RAFB1	7q34	B-Raf proto-oncogene, serine/threonine kinase	protein-coding
672	BRCA1	GAD,GeneRif,	11	BRCAI|BRCC1|BROVCA1|FANCS|IRIS|PNCA4|PPP1R53|PSCP|RNF53	17q21	breast cancer 1, early onset	protein-coding
6648	SOD2	GAD,GeneRif,	8	IPOB|MNSOD|MVCD6	6q25.3	superoxide dismutase 2, mitochondrial	protein-coding
6584	SLC22A5	GAD,GeneRif,	2	CDSP|OCTN2	5q23.3	solute carrier family 22 (organic cation/carnitine transporter), member 5	protein-coding
6583	SLC22A4	GAD,GeneRif,	3	OCTN1	5q31.1	solute carrier family 22 (organic cation/zwitterion transporter), member 4	protein-coding
6581	SLC22A3	GWASCatalog,GAD,	1	EMT|EMTH|OCT3	6q25.3	solute carrier family 22 (organic cation transporter), member 3	protein-coding
657	BMPR1A	CRCGene,GeneRif,	4	10q23del|ACVRLK3|ALK3|CD292|SKR5	10q22.3	bone morphogenetic protein receptor, type IA	protein-coding
6532	SLC6A4	GAD,GeneRif,	2	5-HTT|5-HTTLPR|5HTT|HTT|OCD1|SERT|SERT1|hSERT	17q11.2	solute carrier family 6 (neurotransmitter transporter), member 4	protein-coding
6447	SCG5	GWASCatalog,GAD,	4	7B2|P7B2|SGNE1|SgV	15q13-q14	secretogranin V	protein-coding
6423	SFRP2	GAD,GeneRif,	6	FRP-2|SARP1|SDF-5	4q31.3	secreted frizzled-related protein 2	protein-coding
6416	MAP2K4	GAD,GeneRif,	2	JNKK|JNKK1|MAPKK4|MEK4|MKK4|PRKMK4|SAPKK-1|SAPKK1|SEK1|SERK1|SKK1	17p12	mitogen-activated protein kinase kinase 4	protein-coding
6414	SEPP1	GAD,GeneRif,	4	SELP|SEPP|SeP	5q31	selenoprotein P, plasma, 1	protein-coding
64127	NOD2	CRCGene,GAD,	14	ACUG|BLAU|CARD15|CD|CLR16.3|IBD1|NLRC2|NOD2B|PSORAS1	16q21	nucleotide-binding oligomerization domain containing 2	protein-coding
641	BLM	GAD,GeneRif,	4	BS|RECQ2|RECQL2|RECQL3	15q26.1	Bloom syndrome, RecQ helicase-like	protein-coding
6403	SELP	GAD,GeneRif,	2	CD62|CD62P|GMP140|GRMP|LECAM3|PADGEM|PSEL	1q24.2	selectin P (granule membrane protein 140kDa, antigen CD62)	protein-coding
6401	SELE	GAD,GeneRif,	5	CD62E|ELAM|ELAM1|ESEL|LECAM2	1q24.2	selectin E	protein-coding
6387	CXCL12	CRCGene,GAD,	3	IRH|PBSF|SCYB12|SDF1|TLSF|TPAR1	10q11.1	chemokine (C-X-C motif) ligand 12	protein-coding
6374	CXCL5	GAD,GeneRif,	4	ENA-78|SCYB5	4q13.3	chemokine (C-X-C motif) ligand 5	protein-coding
637	BID	GAD,GeneRif,	2	FP497	22q11.1	BH3 interacting domain death agonist	protein-coding
6256	RXRA	GAD,GeneRif,	3	NR2B1	9q34.3	retinoid X receptor, alpha	protein-coding
6199	RPS6KB2	GAD,GeneRif,	1	KLS|P70-beta|P70-beta-1|P70-beta-2|S6K-beta2|S6K2|SRK|STK14B|p70(S6K)-beta|p70S6Kb	11q13.2	ribosomal protein S6 kinase, 70kDa, polypeptide 2	protein-coding
6198	RPS6KB1	GAD,GeneRif,	1	PS6K|S6K|S6K-beta-1|S6K1|STK14A|p70 S6KA|p70(S6K)-alpha|p70-S6K|p70-alpha	17q23.1	ribosomal protein S6 kinase, 70kDa, polypeptide 1	protein-coding
6196	RPS6KA2	GAD,GeneRif,	1	HU-2|MAPKAPK1C|RSK|RSK3|S6K-alpha|S6K-alpha2|p90-RSK3|pp90RSK3	6q27	ribosomal protein S6 kinase, 90kDa, polypeptide 2	protein-coding
6195	RPS6KA1	GAD,GeneRif,	2	HU-1|MAPKAPK1A|RSK|RSK1|p90Rsk	1p	ribosomal protein S6 kinase, 90kDa, polypeptide 1	protein-coding
613	BCR	GAD,GeneRif,	10	ALL|BCR1|CML|D22S11|D22S662|PHL	22q11.23	breakpoint cluster region	protein-coding
598	BCL2L1	GAD,GeneRif,	13	BCL-XL/S|BCL2L|BCLX|BCLXL|BCLXS|Bcl-X|PPP1R52|bcl-xL|bcl-xS	20q11.21	BCL2-like 1	protein-coding
5925	RB1	GAD,GeneRif,	9	OSRC|PPP1R130|RB|p105-Rb|pRb|pp110	13q14.2	retinoblastoma 1	protein-coding
581	BAX	GAD,OMIM,	2	BCL2L4	19q13.3-q13.4	BCL2-associated X protein	protein-coding
5802	PTPRS	GAD,GeneRif,	1	PTPSIGMA	19p13.3	protein tyrosine phosphatase, receptor type, S	protein-coding
580	BARD1	GAD,GeneRif,	3	-	2q35	BRCA1 associated RING domain 1	protein-coding
57609	DIP2B	GWASCatalog,GAD,	2	-	12q13.12	DIP2 disco-interacting protein 2 homolog B (Drosophila)	protein-coding
5734	PTGER4	GAD,GeneRif,	5	EP4|EP4R	5p13.1	prostaglandin E receptor 4 (subtype EP4)	protein-coding
5732	PTGER2	GAD,GeneRif,	3	EP2	14q22	prostaglandin E receptor 2 (subtype EP2), 53kDa	protein-coding
5728	PTEN	CRCGene,GAD,	4	10q23del|BZS|CWS1|DEC|GLM2|MHAM|MMAC1|PTEN1|TEP1	10q23.3	phosphatase and tensin homolog	protein-coding
5727	PTCH1	GAD,GeneRif,	4	BCNS|HPE7|NBCCS|PTC|PTC1|PTCH|PTCH11	9q22.3	patched 1	protein-coding
57178	ZMIZ1	GWASCatalog,GeneRif,	2	MIZ|RAI17|TRAFIP10|ZIMP10|hZIMP10	10q22.3	zinc finger, MIZ-type containing 1	protein-coding
57154	SMURF1	GAD,GeneRif,	2	-	7q22.1	SMAD specific E3 ubiquitin protein ligase 1	protein-coding
5698	PSMB9	GAD,GeneRif,	3	LMP2|PSMB6i|RING12|beta1i	6p21.3	proteasome (prosome, macropain) subunit, beta type, 9	protein-coding
56852	RAD18	GAD,GeneRif,	1	RNF73	3p25.3	RAD18 E3 ubiquitin protein ligase	protein-coding
5621	PRNP	GAD,GeneRif,	4	ASCR|AltPrP|CD230|CJD|GSS|KURU|PRIP|PrP|PrP27-30|PrP33-35C|PrPc|p27-30	20p13	prion protein	protein-coding
55892	MYNN	GWASCatalog,GAD,	1	OSZF|SBBIZ1|ZBTB31|ZNF902	3q26.2	myoneurin	protein-coding
5562	PRKAA1	GAD,GeneRif,	3	AMPK|AMPKa1	5p12	protein kinase, AMP-activated, alpha 1 catalytic subunit	protein-coding
55353	LAPTM4B	GAD,GeneRif,	2	LAPTM4beta|LC27	8q22.1	lysosomal protein transmembrane 4 beta	protein-coding
5506	PPP1R3A	GAD,GeneRif,	1	GM|PP1G|PPP1R3	7q31.1	protein phosphatase 1, regulatory subunit 3A	protein-coding
54905	CYP2W1	GAD,GeneRif,	3	-	7p22.3	cytochrome P450, family 2, subfamily W, polypeptide 1	protein-coding
54600	UGT1A9	GAD,GeneRif,	6	HLUGP4|LUGP4|UDPGT|UDPGT 1-9|UGT-1I|UGT1-09|UGT1-9|UGT1.9|UGT1AI|UGT1I	2q37	UDP glucuronosyltransferase 1 family, polypeptide A9	protein-coding
54577	UGT1A7	GAD,GeneRif,	12	UDPGT|UDPGT 1-7|UGT-1G|UGT1-07|UGT1.7|UGT1G	2q37	UDP glucuronosyltransferase 1 family, polypeptide A7	protein-coding
545	ATR	GAD,GeneRif,	3	FCTCS|FRP1|MEC1|SCKL|SCKL1	3q23	ATR serine/threonine kinase	protein-coding
5423	POLB	GAD,GeneRif,	6	-	8p11.2	polymerase (DNA directed), beta	protein-coding
54097	FAM3B	GWASCatalog,GeneRif,	2	2-21|C21orf11|C21orf76|ORF9|PANDER|PRED44	21q22.3	family with sequence similarity 3, member B	protein-coding
5395	PMS2	CRCGene,GAD,	11	HNPCC4|PMS2CL|PMSL2	7p22.2	PMS2 postmeiotic segregation increased 2 (S. cerevisiae)	protein-coding
5378	PMS1	CRCGene,GAD,	2	HNPCC3|PMSL1|hPMS1	2q31.1	PMS1 postmeiotic segregation increased 1 (S. cerevisiae)	protein-coding
5338	PLD2	GAD,GeneRif,	2	-	17p13.1	phospholipase D2	protein-coding
5328	PLAU	GAD,GeneRif,	13	ATF|BDPLT5|QPD|UPA|URK|u-PA	10q22.2	plasminogen activator, urokinase	protein-coding
5320	PLA2G2A	GAD,OMIM,	2	MOM1|PLA2|PLA2B|PLA2L|PLA2S|PLAS1|sPLA2	1p35	phospholipase A2, group IIA (platelets, synovial fluid)	protein-coding
5295	PIK3R1	GAD,GeneRif,	5	AGM7|GRB1|IMD36|p85|p85-ALPHA	5q13.1	phosphoinositide-3-kinase, regulatory subunit 1 (alpha)	protein-coding
5241	PGR	GAD,GeneRif,	3	NR3C3|PR	11q22-q23	progesterone receptor	protein-coding
5176	SERPINF1	GAD,GeneRif,	2	EPC-1|OI12|OI6|PEDF|PIG35	17p13.3	serpin peptidase inhibitor, clade F (alpha-2 antiplasmin, pigment epithelium derived factor), member 1	protein-coding
51738	GHRL	GAD,GeneRif,	3	MTLRP	3p26-p25	ghrelin/obestatin prepropeptide	protein-coding
51701	NLK	GAD,GeneRif,	2	-	17q11.2	nemo-like kinase	protein-coding
5157	PDGFRL	OMIM,GeneRif,	1	PDGRL|PRLTS	8p22-p21.3	platelet-derived growth factor receptor-like	protein-coding
51339	DACT1	GWASCatalog,GAD,	2	DAPPER|DAPPER1|DPR1|FRODO|HDPR1|THYEX3	14q23.1	dishevelled-binding antagonist of beta-catenin 1	protein-coding
5111	PCNA	GAD,GeneRif,	5	ATLD2	20pter-p12	proliferating cell nuclear antigen	protein-coding
51094	ADIPOR1	GAD,GeneRif,	5	ACDCR1|CGI-45|CGI45|PAQR1|TESBP1A	1q32.1	adiponectin receptor 1	protein-coding
50616	IL22	GAD,GeneRif,	6	IL-21|IL-22|IL-D110|IL-TIF|ILTIF|TIFIL-23|TIFa|zcyto18	12q15	interleukin 22	protein-coding
5054	SERPINE1	GAD,GeneRif,	11	PAI|PAI-1|PAI1|PLANH1	7q22.1	serpin peptidase inhibitor, clade E (nexin, plasminogen activator inhibitor type 1), member 1	protein-coding
4968	OGG1	CRCGene,GAD,	18	HMMH|HOGG1|MUTM|OGH1	3p26.2	8-oxoguanine DNA glycosylase	protein-coding
4953	ODC1	GAD,OMIM,	5	ODC	2p25	ornithine decarboxylase 1	protein-coding
4907	NT5E	GAD,GeneRif,	2	CALJA|CD73|E5NT|NT|NT5|NTE|eN|eNT	6q14-q21	5'-nucleotidase, ecto (CD73)	protein-coding
488	ATP2A2	GAD,GeneRif,	1	ATP2B|DAR|DD|SERCA2	12q24.11	ATPase, Ca++ transporting, cardiac muscle, slow twitch 2	protein-coding
4792	NFKBIA	GAD,GeneRif,	2	IKBA|MAD-3|NFKBI	14q13	nuclear factor of kappa light polypeptide gene enhancer in B-cells inhibitor, alpha	protein-coding
4780	NFE2L2	GAD,GeneRif,	8	NRF2	2q31	nuclear factor, erythroid 2-like 2	protein-coding
474	ATOH1	GWASCatalog,GeneRif,	4	ATH1|HATH1|MATH-1|bHLHa14	4q22	atonal homolog 1 (Drosophila)	protein-coding
472	ATM	GAD,GeneRif,	12	AT1|ATA|ATC|ATD|ATDC|ATE|TEL1|TELO1	11q22-q23	ATM serine/threonine kinase	protein-coding
4683	NBN	GAD,GeneRif,	4	AT-V1|AT-V2|ATV|NBS|NBS1|P95	8q21	nibrin	protein-coding
466	ATF1	GWASCatalog,GeneRif,	3	EWS-ATF1|FUS/ATF-1|TREB36	12q13	activating transcription factor 1	protein-coding
4552	MTRR	CRCGene,GAD,	16	MSR|cblE	5p15.31	5-methyltetrahydrofolate-homocysteine methyltransferase reductase	protein-coding
4540	ND5	GAD,GeneRif,	2	MTND5	-	NADH dehydrogenase, subunit 5 (complex I)	protein-coding
4536	ND2	GAD,GeneRif,	3	MTND2	-	MTND2	protein-coding
4535	ND1	GAD,GeneRif,	3	MTND1	-	NADH dehydrogenase, subunit 1 (complex I)	protein-coding
4522	MTHFD1	GAD,GeneRif,	7	MTHFC|MTHFD	14q24	methylenetetrahydrofolate dehydrogenase (NADP+ dependent) 1, methenyltetrahydrofolate cyclohydrolase, formyltetrahydrofolate synthetase	protein-coding
4521	NUDT1	GAD,GeneRif,	6	MTH1	7p22	nudix (nucleoside diphosphate linked moiety X)-type motif 1	protein-coding
4513	COX2	CRCGene,GAD,	2	COII|MTCO2	-	cytochrome c oxidase subunit II	protein-coding
4512	COX1	GAD,GeneRif,	2	COI|MTCO1	-	cytochrome c oxidase subunit I	protein-coding
4363	ABCC1	GAD,GeneRif,	3	ABC29|ABCC|GS-X|MRP|MRP1	16p13.1	ATP-binding cassette, sub-family C (CFTR/MRP), member 1	protein-coding
4321	MMP12	GAD,GeneRif,	3	HME|ME|MME|MMP-12	11q22.3	matrix metallopeptidase 12	protein-coding
4316	MMP7	GAD,GeneRif,	33	MMP-7|MPSL1|PUMP-1	11q22.2	matrix metallopeptidase 7	protein-coding
4313	MMP2	CRCGene,GAD,	6	CLG4|CLG4A|MMP-2|MMP-II|MONA|TBE-1	16q12.2	matrix metallopeptidase 2	protein-coding
4257	MGST1	GAD,GeneRif,	2	GST12|MGST|MGST-I	12p12.3-p12.1	microsomal glutathione S-transferase 1	protein-coding
4211	MEIS1	GWASCatalog,GeneRif,	2	-	2p14	Meis homeobox 1	protein-coding
4193	MDM2	CRCGene,GAD,	9	ACTFS|HDMX|hdm2	12q14.3-q15	MDM2 proto-oncogene, E3 ubiquitin protein ligase	protein-coding
4192	MDK	GAD,GeneRif,	5	ARAP|MK|NEGF2	11p11.2	midkine (neurite growth-promoting factor 2)	protein-coding
4163	MCC	OMIM,GeneRif,	2	MCC1	5q21	mutated in colorectal cancers	protein-coding
4153	MBL2	GAD,GeneRif,	2	COLEC1|HSMBPC|MBL|MBL2D|MBP|MBP-C|MBP1|MBPD	10q11.2	mannose-binding lectin (protein C) 2, soluble	protein-coding
4144	MAT2A	GAD,GeneRif,	3	MATA2|MATII|SAMS2	2p11.2	methionine adenosyltransferase II, alpha	protein-coding
4126	MANBA	GAD,GeneRif,	1	MANB1	4q24	mannosidase, beta A, lysosomal	protein-coding
4089	SMAD4	CRCGene,GAD,	3	DPC4|JIP|MADH4|MYHRS	18q21.1	SMAD family member 4	protein-coding
4088	SMAD3	GAD,GeneRif,	7	HSPC193|HsT17436|JV15-2|LDS1C|LDS3|MADH3	15q22.33	SMAD family member 3	protein-coding
3990	LIPC	GAD,GeneRif,	2	HDLCQ12|HL|HTGL|LIPH	15q21-q23	lipase, hepatic	protein-coding
3953	LEPR	GAD,GeneRif,	12	CD295|LEP-R|LEPRD|OB-R|OBR	1p31	leptin receptor	protein-coding
3915	LAMC1	GWASCatalog,GeneRif,	2	LAMB2	1q31	laminin, gamma 1 (formerly LAMB2)	protein-coding
3911	LAMA5	GWASCatalog,GAD,	2	-	20q13.2-q13.3	laminin, alpha 5	protein-coding
3845	KRAS	GAD,GeneRif,	328	C-K-RAS|CFC2|K-RAS2A|K-RAS2B|K-RAS4A|K-RAS4B|KI-RAS|KRAS1|KRAS2|NS|NS3|RASK2	12p12.1	Kirsten rat sarcoma viral oncogene homolog	protein-coding
3791	KDR	GAD,GeneRif,	10	CD309|FLK1|VEGFR|VEGFR2	4q11-q12	kinase insert domain receptor	protein-coding
3667	IRS1	GAD,GeneRif,	11	HIRS-1	2q36	insulin receptor substrate 1	protein-coding
3624	INHBA	GAD,GeneRif,	3	EDF|FRP	7p15-p13	inhibin, beta A	protein-coding
3621	ING1	GAD,GeneRif,	2	p24ING1c|p33|p33ING1|p33ING1b|p47|p47ING1a	13q34	inhibitor of growth family, member 1	protein-coding
3603	IL16	GAD,GeneRif,	2	LCF|NIL16|PRIL16|prIL-16	15q26.3	interleukin 16	protein-coding
3593	IL12B	GAD,GeneRif,	4	CLMF|CLMF2|IL-12B|IMD28|IMD29|NKSF|NKSF2	5q31.1-q33.1	interleukin 12B	protein-coding
3592	IL12A	CRCGene,GAD,	1	CLMF|IL-12A|NFSK|NKSF1|P35	3q25.33	interleukin 12A	protein-coding
3586	IL10	CRCGene,GAD,	9	CSIF|GVHDS|IL-10|IL10A|TGIF	1q31-q32	interleukin 10	protein-coding
3576	CXCL8	CRCGene,GAD,	10	GCP-1|GCP1|IL8|LECT|LUCT|LYNAP|MDNCF|MONAP|NAF|NAP-1|NAP1	4q13-q21	chemokine (C-X-C motif) ligand 8	protein-coding
3569	IL6	CRCGene,GAD,	17	BSF2|HGF|HSF|IFNB2|IL-6	7p21	interleukin 6	protein-coding
3566	IL4R	GAD,GeneRif,	5	CD124|IL-4RA|IL4RA	16p12.1-p11.2	interleukin 4 receptor	protein-coding
3565	IL4	CRCGene,GAD,	5	BCGF-1|BCGF1|BSF-1|BSF1|IL-4	5q31.1	interleukin 4	protein-coding
356	FASLG	GAD,GeneRif,	12	ALPS1B|APT1LG1|APTL|CD178|CD95-L|CD95L|FASL|TNFSF6	1q23	Fas ligand (TNF superfamily, member 6)	protein-coding
3557	IL1RN	CRCGene,GAD,	5	DIRA|ICIL-1RA|IL-1RN|IL-1ra|IL-1ra3|IL1F3|IL1RA|IRAP|MVCD4	2q14.2	interleukin 1 receptor antagonist	protein-coding
3552	IL1A	GAD,GeneRif,	4	IL-1A|IL1|IL1-ALPHA|IL1F1	2q14	interleukin 1, alpha	protein-coding
3551	IKBKB	GAD,GeneRif,	4	IKK-beta|IKK2|IKKB|IMD15|NFKBIKB	8p11.2	inhibitor of kappa light polypeptide gene enhancer in B-cells, kinase beta	protein-coding
355	FAS	GAD,GeneRif,	16	ALPS1A|APO-1|APT1|CD95|FAS1|FASTM|TNFRSF6	10q24.1	Fas cell surface death receptor	protein-coding
3486	IGFBP3	CRCGene,GAD,	12	BP-53|IBP3	7p12.3	insulin-like growth factor binding protein 3	protein-coding
3485	IGFBP2	CRCGene,GeneRif,	2	IBP2|IGF-BP53	2q35	insulin-like growth factor binding protein 2, 36kDa	protein-coding
3480	IGF1R	GAD,GeneRif,	21	CD221|IGFIR|IGFR|JTK13	15q26.3	insulin-like growth factor 1 receptor	protein-coding
348	APOE	CRCGene,GAD,	14	AD2|APO-E|LDLCQ5|LPG	19q13.2	apolipoprotein E	protein-coding
3479	IGF1	CRCGene,GAD,	17	IGF-I|IGF1A|IGFI	12q23.2	insulin-like growth factor 1 (somatomedin C)	protein-coding
3458	IFNG	GAD,GeneRif,	4	IFG|IFI	12q14	interferon, gamma	protein-coding
332	BIRC5	GAD,GeneRif,	39	API4|EPR-1	17q25	baculoviral IAP repeat containing 5	protein-coding
3292	HSD17B1	CRCGene,GeneRif,	2	EDH17B2|EDHB17|HSD17|SDR28C1	17q11-q21	hydroxysteroid (17-beta) dehydrogenase 1	protein-coding
328	APEX1	CRCGene,GAD,	6	APE|APE1|APEN|APEX|APX|HAP1|REF1	14q11.2	APEX nuclease (multifunctional DNA repair enzyme) 1	protein-coding
3265	HRAS	CRCGene,GAD,	6	C-BAS/HAS|C-H-RAS|C-HA-RAS1|CTLO|H-RASIDX|HAMSV|HRAS1|RASH1|p21ras	11p15.5	Harvey rat sarcoma viral oncogene homolog	protein-coding
3156	HMGCR	GAD,GeneRif,	2	LDLCQ3	5q13.3-q14	3-hydroxy-3-methylglutaryl-CoA reductase	protein-coding
3119	HLA-DQB1	GAD,GeneRif,	2	CELIAC1|HLA-DQB|IDDM1	6p21.3	major histocompatibility complex, class II, DQ beta 1	protein-coding
3090	HIC1	GAD,GeneRif,	1	ZBTB29|ZNF901|hic-1	17p13.3	hypermethylated in cancer 1	protein-coding
3077	HFE	CRCGene,GAD,	10	HFE1|HH|HLA-H|MVCD7|TFQTL2	6p21.3	hemochromatosis	protein-coding
2953	GSTT2	GAD,GeneRif,	2	-	22q11.23	glutathione S-transferase theta 2 (gene/pseudogene)	protein-coding
2952	GSTT1	CRCGene,GAD,	57	-	22q11.23	glutathione S-transferase theta 1	protein-coding
2950	GSTP1	CRCGene,GAD,	51	DFN7|FAEES3|GST3|GSTP|HEL-S-22|PI	11q13	glutathione S-transferase pi 1	protein-coding
2944	GSTM1	CRCGene,GAD,	70	GST1|GSTM1-1|GSTM1a-1a|GSTM1b-1b|GTH4|GTM1|H-B|MU|MU-1	1p13.3	glutathione S-transferase mu 1	protein-coding
2938	GSTA1	CRCGene,GAD,	7	GST2|GSTA1-1|GTH1	6p12.1	glutathione S-transferase alpha 1	protein-coding
2876	GPX1	GAD,GeneRif,	4	GPXD|GSHPX1	3p21.3	glutathione peroxidase 1	protein-coding
2778	GNAS	GAD,GeneRif,	3	AHO|C20orf45|GNAS1|GPSA|GSA|GSP|NESP|PHP1A|PHP1B|PHP1C|POH|SgVI	20q13.3	GNAS complex locus	protein-coding
2737	GLI3	GAD,GeneRif,	3	ACLS|GCPS|GLI3-190|GLI3FL|PAP-A|PAPA|PAPA1|PAPB|PHS|PPDIV	7p13	GLI family zinc finger 3	protein-coding
27122	DKK3	GAD,GeneRif,	2	REIC|RIG	11p15.2	dickkopf WNT signaling pathway inhibitor 3	protein-coding
27030	MLH3	GAD,OMIM,	5	HNPCC7	14q24.3	mutL homolog 3	protein-coding
2690	GHR	GAD,GeneRif,	2	GHBP|GHIP	5p13-p12	growth hormone receptor	protein-coding
2688	GH1	GAD,GeneRif,	6	GH|GH-N|GHN|IGHD1B|hGH-N	17q24.2	growth hormone 1	protein-coding
25930	PTPN23	GWASCatalog,GeneRif,	2	HD-PTP|HDPTP|PTP-TD14	3p21.3	protein tyrosine phosphatase, non-receptor type 23	protein-coding
25805	BAMBI	GAD,GeneRif,	2	NMA	10p12.3-p11.2	BMP and activin membrane-bound inhibitor	protein-coding
2528	FUT6	GWASCatalog,GeneRif,	2	FCT3A|FT1A|Fuc-TVI|FucT-VI	19p13.3	fucosyltransferase 6 (alpha (1,3) fucosyltransferase)	protein-coding
2523	FUT1	GWASCatalog,GeneRif,	2	H|HH|HSC	19q13.3	fucosyltransferase 1 (galactoside 2-alpha-L-fucosyltransferase, H blood group)	protein-coding
240	ALOX5	GAD,GeneRif,	8	5-LO|5-LOX|5LPG|LOG5	10q11.2	arachidonate 5-lipoxygenase	protein-coding
239	ALOX12	GAD,GeneRif,	7	12-LOX|12S-LOX|LOG12	17p13.1	arachidonate 12-lipoxygenase	protein-coding
23600	AMACR	GAD,GeneRif,	3	AMACRD|CBAS4|RACE|RM	5p13	alpha-methylacyl-CoA racemase	protein-coding
2356	FPGS	GAD,GeneRif,	3	-	9q34.1	folylpolyglutamate synthase	protein-coding
2348	FOLR1	GAD,GeneRif,	2	FBP|FOLR	11q13.3-q14.1	folate receptor 1 (adult)	protein-coding
2321	FLT1	GAD,GeneRif,	5	FLT|FLT-1|VEGFR-1|VEGFR1	13q12	fms-related tyrosine kinase 1	protein-coding
2261	FGFR3	OMIM,GeneRif,	1	ACH|CD333|CEK2|HSFGFR3EX|JTK4	4p16.3	fibroblast growth factor receptor 3	protein-coding
2237	FEN1	GWASCatalog,GeneRif,	2	FEN-1|MF1|RAD2	11q12	flap structure-specific endonuclease 1	protein-coding
2214	FCGR3A	GAD,GeneRif,	8	CD16|CD16A|FCG3|FCGR3|FCGRIII|FCR-10|FCRIII|FCRIIIA|IGFR3|IMD20	1q23	Fc fragment of IgG, low affinity IIIa, receptor (CD16a)	protein-coding
2212	FCGR2A	GAD,GeneRif,	5	CD32|CD32A|CDw32|FCG2|FCGR2|FCGR2A1|FcGR|IGFR2	1q23	Fc fragment of IgG, low affinity IIa, receptor (CD32)	protein-coding
2177	FANCD2	GAD,GeneRif,	2	FA-D2|FA4|FACD|FAD|FAD2|FANCD	3p26	Fanconi anemia, complementation group D2	protein-coding
217	ALDH2	CRCGene,GAD,	13	ALDH-E2|ALDHI|ALDM	12q24.2	aldehyde dehydrogenase 2 family (mitochondrial)	protein-coding
2153	F5	GAD,GeneRif,	6	FVL|PCCF|RPRGL1|THPH2	1q23	coagulation factor V (proaccelerin, labile factor)	protein-coding
2147	F2	GAD,GeneRif,	3	PT|RPRGL2|THPH1	11p11	coagulation factor II (thrombin)	protein-coding
2074	ERCC6	GAD,GeneRif,	4	ARMD5|CKN2|COFS|COFS1|CSB|RAD26|UVSS1	10q11.23	excision repair cross-complementation group 6	protein-coding
2073	ERCC5	GAD,GeneRif,	10	COFS3|ERCC5-201|ERCM2|UVDR|XPG|XPGC	13q33	excision repair cross-complementation group 5	protein-coding
2066	ERBB4	GAD,GeneRif,	3	ALS19|HER4|p180erbB4	2q33.3-q34	erb-b2 receptor tyrosine kinase 4	protein-coding
2064	ERBB2	GAD,GeneRif,	28	CD340|HER-2|HER-2/neu|HER2|MLN 19|NEU|NGL|TKR1	17q12	erb-b2 receptor tyrosine kinase 2	protein-coding
2052	EPHX1	GAD,GeneRif,	21	EPHX|EPOX|HYL1|MEH	1q42.1	epoxide hydrolase 1, microsomal (xenobiotic)	protein-coding
2048	EPHB2	GAD,GeneRif,	10	CAPB|DRT|EK5|EPHT3|ERK|Hek5|PCBC|Tyro5	1p36.1-p35	EPH receptor B2	protein-coding
2033	EP300	OMIM,GeneRif,	2	KAT3B|RSTS2|p300	22q13.2	E1A binding protein p300	protein-coding
201163	FLCN	OMIM,GeneRif,	1	BHD|FLCL	17p11.2	folliculin	protein-coding
196	AHR	GAD,GeneRif,	5	bHLHe76	7p15	aryl hydrocarbon receptor	protein-coding
191	AHCY	GAD,GeneRif,	2	SAHH|adoHcyase	20q11.22	adenosylhomocysteinase	protein-coding
185	AGTR1	GAD,GeneRif,	2	AG2S|AGTR1B|AT1|AT1AR|AT1B|AT1BR|AT1R|AT2R1|HAT1R	3q24	angiotensin II receptor, type 1	protein-coding
1846	DUSP4	GWASCatalog,GeneRif,	2	HVH2|MKP-2|MKP2|TYP	8p12-p11	dual specificity phosphatase 4	protein-coding
183	AGT	GAD,GeneRif,	2	ANHU|SERPINA8	1q42.2	angiotensinogen (serpin peptidase inhibitor, clade A, member 8)	protein-coding
1806	DPYD	GAD,GeneRif,	31	DHP|DHPDHASE|DPD	1p22	dihydropyrimidine dehydrogenase	protein-coding
1788	DNMT3A	GAD,GeneRif,	5	DNMT3A2|M.HsaIIIA|TBRS	2p23	DNA (cytosine-5-)-methyltransferase 3 alpha	protein-coding
1647	GADD45A	GAD,GeneRif,	4	DDIT1|GADD45	1p31.2	growth arrest and DNA-damage-inducible, alpha	protein-coding
1636	ACE	GAD,GeneRif,	6	ACE1|CD143|DCP|DCP1|ICH|MVCD3	17q23.3	angiotensin I converting enzyme	protein-coding
1628	DBP	GWASCatalog,GeneRif,	2	DABP	19q13.3	D site of albumin promoter (albumin D-box) binding protein	protein-coding
1612	DAPK1	GAD,GeneRif,	1	DAPK	9q21.33	death-associated protein kinase 1	protein-coding
1594	CYP27B1	GAD,GeneRif,	3	CP2B|CYP1|CYP1alpha|CYP27B|P450c1|PDDR|VDD1|VDDR|VDDRI|VDR	12q14.1	cytochrome P450, family 27, subfamily B, polypeptide 1	protein-coding
1591	CYP24A1	GAD,GeneRif,	7	CP24|CYP24|HCAI|P450-CC24	20q13	cytochrome P450, family 24, subfamily A, polypeptide 1	protein-coding
1583	CYP11A1	CRCGene,GAD,	1	CYP11A|CYPXIA1|P450SCC	15q23-q24	cytochrome P450, family 11, subfamily A, polypeptide 1	protein-coding
1581	CYP7A1	CRCGene,GAD,	2	CP7A|CYP7|CYPVII	8q11-q12	cytochrome P450, family 7, subfamily A, polypeptide 1	protein-coding
1574	CYP3A	GAD,GeneRif,	3	CYP3	7q21.3-q22.1	cytochrome P450, family 3, subfamily A	other
1571	CYP2E1	CRCGene,GAD,	19	CPE1|CYP2E|P450-J|P450C2E	10q26.3	cytochrome P450, family 2, subfamily E, polypeptide 1	protein-coding
1565	CYP2D6	CRCGene,GAD,	8	CPD6|CYP2D|CYP2D7AP|CYP2D7BP|CYP2D7P2|CYP2D8P2|CYP2DL1|CYPIID6|P450-DB1|P450C2D|P450DB1	22q13.1	cytochrome P450, family 2, subfamily D, polypeptide 6	protein-coding
1559	CYP2C9	CRCGene,GAD,	18	CPC9|CYP2C|CYP2C10|CYPIIC9|P450IIC9	10q24	cytochrome P450, family 2, subfamily C, polypeptide 9	protein-coding
1558	CYP2C8	CRCGene,GAD,	2	CPC8|CYPIIC8|MP-12/MP-20	10q23.33	cytochrome P450, family 2, subfamily C, polypeptide 8	protein-coding
1557	CYP2C19	CRCGene,GAD,	4	CPCJ|CYP2C|CYPIIC17|CYPIIC19|P450C2C|P450IIC19	10q24	cytochrome P450, family 2, subfamily C, polypeptide 19	protein-coding
155	ADRB3	GAD,GeneRif,	2	BETA3AR	8p12	adrenoceptor beta 3	protein-coding
1548	CYP2A6	GAD,GeneRif,	5	CPA6|CYP2A|CYP2A3|CYPIIA6|P450C2A|P450PB	19q13.2	cytochrome P450, family 2, subfamily A, polypeptide 6	protein-coding
1545	CYP1B1	CRCGene,GAD,	13	CP1B|CYPIB1|GLC3A|P4501B1	2p22.2	cytochrome P450, family 1, subfamily B, polypeptide 1	protein-coding
1544	CYP1A2	CRCGene,GAD,	23	CP12|P3-450|P450(PA)	15q24.1	cytochrome P450, family 1, subfamily A, polypeptide 2	protein-coding
1543	CYP1A1	CRCGene,GAD,	34	AHH|AHRR|CP11|CYP1|P1-450|P450-C|P450DX	15q24.1	cytochrome P450, family 1, subfamily A, polypeptide 1	protein-coding
1508	CTSB	GAD,GeneRif,	2	APPS|CPSB	8p22	cathepsin B	protein-coding
1457	CSNK2A1	GAD,GeneRif,	3	CK2A1|CKII|CSNK2A3	20p13	casein kinase 2, alpha 1 polypeptide	protein-coding
142	PARP1	GAD,GeneRif,	9	ADPRT|ADPRT 1|ADPRT1|ARTD1|PARP|PARP-1|PPOL|pADPRT-1	1q41-q42	poly (ADP-ribose) polymerase 1	protein-coding
1401	CRP	GAD,GeneRif,	13	PTX1	1q23.2	C-reactive protein, pentraxin-related	protein-coding
1312	COMT	CRCGene,GAD,	4	HEL-S-98n	22q11.21	catechol-O-methyltransferase	protein-coding
1268	CNR1	GAD,GeneRif,	4	CANN6|CB-R|CB1|CB1A|CB1K5|CB1R|CNR	6q14-q15	cannabinoid receptor 1 (brain)	protein-coding
125	ADH1B	CRCGene,GAD,	6	ADH2|HEL-S-117	4q23	alcohol dehydrogenase 1B (class I), beta polypeptide	protein-coding
119391	GSTO2	GAD,GeneRif,	2	GSTO 2-2|bA127L20.1	10q25.1	glutathione S-transferase omega 2	protein-coding
11221	DUSP10	GWASCatalog,GAD,	2	MKP-5|MKP5	1q41	dual specificity phosphatase 10	protein-coding
11216	AKAP10	GAD,GeneRif,	3	AKAP-10|D-AKAP-2|D-AKAP2|PRKA10	17p11.1	A kinase (PRKA) anchor protein 10	protein-coding
11197	WIF1	GAD,GeneRif,	3	WIF-1	12q14.3	WNT inhibitory factor 1	protein-coding
11186	RASSF1	GAD,GeneRif,	8	123F2|NORE2A|RASSF1A|RDA32|REH3P21	3p21.3	Ras association (RalGDS/AF-6) domain family member 1	protein-coding
11132	CAPN10	GAD,GeneRif,	1	CANP10|NIDDM1	2q37.3	calpain 10	protein-coding
11122	PTPRT	GAD,GeneRif,	2	RPTPrho	20q12-q13	protein tyrosine phosphatase, receptor type, T	protein-coding
1111	CHEK1	GAD,GeneRif,	3	CHK1	11q24.2	checkpoint kinase 1	protein-coding
11099	PTPN21	GAD,GeneRif,	1	PTPD1|PTPRL10	14q31.3	protein tyrosine phosphatase, non-receptor type 21	protein-coding
10919	EHMT2	GAD,GeneRif,	1	BAT8|C6orf30|G9A|GAT8|KMT1C|NG36	6p21.31	euchromatic histone-lysine N-methyltransferase 2	protein-coding
10891	PPARGC1A	GAD,GeneRif,	3	LEM6|PGC-1(alpha)|PGC-1v|PGC1|PGC1A|PPARGC1	4p15.1	peroxisome proliferator-activated receptor gamma, coactivator 1 alpha	protein-coding
10840	ALDH1L1	GAD,GeneRif,	2	10-FTHFDH|10-fTHF|FDH|FTHFD	3q21.3	aldehyde dehydrogenase 1 family, member L1	protein-coding
1080	CFTR	GAD,GeneRif,	2	ABC35|ABCC7|CF|CFTR/MRP|MRP7|TNR-CFTR|dJ760C5.1	7q31.2	cystic fibrosis transmembrane conductance regulator (ATP-binding cassette sub-family C, member 7)	protein-coding
10599	SLCO1B1	GAD,GeneRif,	2	HBLRR|LST-1|LST1|OATP-C|OATP1B1|OATP2|OATPC|SLC21A6	12p	solute carrier organic anion transporter family, member 1B1	protein-coding
1045	CDX2	GAD,GeneRif,	30	CDX-3|CDX2/AS|CDX3	13q12.3	caudal type homeobox 2	protein-coding
1044	CDX1	GAD,GeneRif,	6	-	5q32	caudal type homeobox 1	protein-coding
10397	NDRG1	GAD,GeneRif,	5	CAP43|CMT4D|DRG-1|DRG1|GC4|HMSNL|NDR1|NMSL|PROXY1|RIT42|RTP|TARG1|TDD5	8q24.3	N-myc downstream regulated 1	protein-coding
10392	NOD1	GAD,GeneRif,	2	CARD4|CLR7.1|NLRC1	7p14.3	nucleotide-binding oligomerization domain containing 1	protein-coding
1030	CDKN2B	GAD,GeneRif,	4	CDK4I|INK4B|MTS2|P15|TP15|p15INK4b	9p21	cyclin-dependent kinase inhibitor 2B (p15, inhibits CDK4)	protein-coding
1029	CDKN2A	GAD,GeneRif,	35	ARF|CDK4I|CDKN2|CMM2|INK4|INK4A|MLM|MTS-1|MTS1|P14|P14ARF|P16|P16-INK4A|P16INK4|P16INK4A|P19|P19ARF|TP16	9p21	cyclin-dependent kinase inhibitor 2A	protein-coding
1027	CDKN1B	GAD,GeneRif,	16	CDKN4|KIP1|MEN1B|MEN4|P27KIP1	12p13.1-p12	cyclin-dependent kinase inhibitor 1B (p27, Kip1)	protein-coding
10062	NR1H3	GAD,GeneRif,	3	LXR-a|LXRA|RLD-1	11p11.2	nuclear receptor subfamily 1, group H, member 3	protein-coding
100507436	MICA	GAD,GeneRif,	4	MIC-A|PERB11.1	6p21.33	MHC class I polypeptide-related sequence A	protein-coding
1001	CDH3	GAD,GeneRif,	4	CDHP|HJMD|PCAD	16q22.1	cadherin 3, type 1, P-cadherin (placental)	protein-coding
10	NAT2	CRCGene,GAD,	47	AAC2|NAT-2|PNAT	8p22	N-acetyltransferase 2 (arylamine N-acetyltransferase)	protein-coding
998	CDC42	GeneRif,	6	CDC42Hs|G25K	1p36.1	cell division cycle 42	protein-coding
9971	NR1H4	GeneRif,	2	BAR|FXR|HRR-1|HRR1|RIP14	12q23.1	nuclear receptor subfamily 1, group H, member 4	protein-coding
9963	SLC23A1	GAD,	1	SLC23A2|SVCT1|YSPL3	5q31.2	solute carrier family 23 (ascorbic acid transporter), member 1	protein-coding
9962	SLC23A2	GAD,	1	NBTL1|SLC23A1|SVCT2|YSPL2	20p13	solute carrier family 23 (ascorbic acid transporter), member 2	protein-coding
995	CDC25C	GeneRif,	1	CDC25|PPP1R60	5q31	cell division cycle 25C	protein-coding
9940	DLEC1	GeneRif,	1	CFAP81|DLC1|F56	3p21.3	deleted in lung and esophageal cancer 1	protein-coding
993	CDC25A	GeneRif,	1	CDC25A2	3p21	cell division cycle 25A	protein-coding
9928	KIF14	GeneRif,	1	MKS12	1q32.1	kinesin family member 14	protein-coding
9927	MFN2	GeneRif,	1	CMT2A|CMT2A2|CPRP1|HSG|MARF	1p36.22	mitofusin 2	protein-coding
991	CDC20	GeneRif,	1	CDC20A|bA276H19.3|p55CDC	1p34.1	cell division cycle 20	protein-coding
9886	RHOBTB1	GeneRif,	1	-	10q21.2	Rho-related BTB domain containing 1	protein-coding
9848	MFAP3L	GeneRif,	1	NYD-sp9	4q32.3	microfibrillar-associated protein 3-like	protein-coding
9839	ZEB2	GeneRif,	2	HSPC082|SIP-1|SIP1|SMADIP1|ZFHX1B	2q22.3	zinc finger E-box binding homeobox 2	protein-coding
9837	GINS1	GeneRif,	1	PSF1	20p11.21	GINS complex subunit 1 (Psf1 homolog)	protein-coding
9833	MELK	GeneRif,	1	HPK38	9p13.2	maternal embryonic leucine zipper kinase	protein-coding
9821	RB1CC1	GeneRif,	1	ATG17|CC1|FIP200|PPP1R131	8q11	RB1-inducible coiled-coil 1	protein-coding
9817	KEAP1	GeneRif,	4	INrf2|KLHL19	19p13.2	kelch-like ECH-associated protein 1	protein-coding
9805	SCRN1	GeneRif,	1	SES1	7p14.3	secernin 1	protein-coding
9798	IST1	GeneRif,	1	OLC1	16q22.2	increased sodium tolerance 1 homolog (yeast)	protein-coding
978	CDA	GAD,	1	CDD	1p36.2-p35	cytidine deaminase	protein-coding
9770	RASSF2	GeneRif,	3	CENP-34|RASFADIN	20p13	Ras association (RalGDS/AF-6) domain family member 2	protein-coding
9766	SUSD6	GeneRif,	1	KIAA0247	14q24.1	sushi domain containing 6	protein-coding
976	ADGRE5	GeneRif,	3	CD97|TM7LN1	19p13.12	adhesion G protein-coupled receptor E5	protein-coding
9739	SETD1A	GeneRif,	1	KMT2F|Set1|Set1A	16p11.2	SET domain containing 1A	protein-coding
9734	HDAC9	GAD,	1	HD7|HD7b|HD9|HDAC|HDAC7|HDAC7B|HDAC9B|HDAC9FL|HDRP|MITR	7p21.1	histone deacetylase 9	protein-coding
9705	ST18	GeneRif,	1	NZF3|ZC2HC10|ZNF387	8q11.23	suppression of tumorigenicity 18, zinc finger	protein-coding
9682	KDM4A	GeneRif,	1	JHDM3A|JMJD2|JMJD2A|TDRD14A	1p34.1	lysine (K)-specific demethylase 4A	protein-coding
966	CD59	GeneRif,	1	16.3A5|1F5|EJ16|EJ30|EL32|G344|HRF-20|HRF20|MAC-IP|MACIF|MEM43|MIC11|MIN1|MIN2|MIN3|MIRL|MSK21|p18-20	11p13	CD59 molecule, complement regulatory protein	protein-coding
9622	KLK4	GeneRif,	2	AI2A1|ARM1|EMSP|EMSP1|KLK-L1|PRSS17|PSTS|kallikrein	19q13.41	kallikrein-related peptidase 4	protein-coding
9616	RNF7	GeneRif,	1	CKBBP1|ROC2|SAG	3q22-q24	ring finger protein 7	protein-coding
9610	RIN1	GeneRif,	2	-	11q13.2	Ras and Rab interactor 1	protein-coding
9607	CARTPT	GeneRif,	1	CART	5q13.2	CART prepropeptide	protein-coding
9604	RNF14	GeneRif,	1	ARA54|HFB30|HRIHFB2038|TRIAD2	5q23.3-q31.1	ring finger protein 14	protein-coding
960	CD44	GeneRif,	33	CDW44|CSPG8|ECMR-III|HCELL|HUTCH-I|IN|LHR|MC56|MDU2|MDU3|MIC4|Pgp1	11p13	CD44 molecule (Indian blood group)	protein-coding
9590	AKAP12	GeneRif,	3	AKAP250|SSeCKS	6q24-q25	A kinase (PRKA) anchor protein 12	protein-coding
959	CD40LG	GeneRif,	2	CD154|CD40L|HIGM1|IGM|IMD3|T-BAM|TNFSF5|TRAP|gp39|hCD40L	Xq26	CD40 ligand	protein-coding
9586	CREB5	GeneRif,	1	CRE-BPA|CREB-5	7p15.1	cAMP responsive element binding protein 5	protein-coding
958	CD40	GeneRif,	3	Bp50|CDW40|TNFRSF5|p50	20q12-q13.2	CD40 molecule, TNF receptor superfamily member 5	protein-coding
9575	CLOCK	GeneRif,	2	KAT13D|bHLHe8	4q12	clock circadian regulator	protein-coding
9564	BCAR1	GeneRif,	1	CAS|CAS1|CASS1|CRKAS|P130Cas	16q23.1	breast cancer anti-estrogen resistance 1	protein-coding
9555	H2AFY	GWASCatalog,	1	H2A.y|H2A/y|H2AF12M|H2AFJ|MACROH2A1.1|mH2A1|macroH2A1.2	5q31.1	H2A histone family, member Y	protein-coding
9547	CXCL14	GeneRif,	1	BMAC|BRAK|KEC|KS1|MIP-2g|MIP2G|NJAC|SCYB14	5q31	chemokine (C-X-C motif) ligand 14	protein-coding
9521	EEF1E1	GeneRif,	1	AIMP3|P18	6p24.3	eukaryotic translation elongation factor 1 epsilon 1	protein-coding
952	CD38	GeneRif,	1	ADPRC 1|T10	4p15	CD38 molecule	protein-coding
95	ACY1	GeneRif,	1	ACY-1|ACY1D|HEL-S-5	3p21.1	aminoacylase 1	protein-coding
948	CD36	GAD,	2	BDPLT10|CHDS7|FAT|GP3B|GP4|GPIV|PASIV|SCARB3	7q11.2	CD36 molecule (thrombospondin receptor)	protein-coding
9475	ROCK2	GeneRif,	3	ROCK-II	2p24	Rho-associated, coiled-coil containing protein kinase 2	protein-coding
947	CD34	GeneRif,	1	-	1q32	CD34 molecule	protein-coding
9447	AIM2	GeneRif,	3	PYHIN4	1q22	absent in melanoma 2	protein-coding
9446	GSTO1	GAD,	1	GSTO 1-1|GSTTLp28|HEL-S-21|P28|SPG-R	10q25.1	glutathione S-transferase omega 1	protein-coding
9444	QKI	GeneRif,	1	Hqk|QK|QK1|QK3|hqkI	6q26	QKI, KH domain containing, RNA binding	protein-coding
94234	FOXQ1	GeneRif,	2	HFH1	6p25	forkhead box Q1	protein-coding
9423	NTN1	GeneRif,	5	NTN1L	17p13.1	netrin 1	protein-coding
942	CD86	GAD,	1	B7-2|B7.2|B70|CD28LG2|LAB72	3q21	CD86 molecule	protein-coding
9415	FADS2	GWASCatalog,	1	D6D|DES6|FADSD6|LLCDL2|SLL0262|TU13	11q12.2	fatty acid desaturase 2	protein-coding
9414	TJP2	GeneRif,	1	C9DUPq21.11|DFNA51|DUP9q21.11|PFIC4|X104|ZO2	9q13-q21	tight junction protein 2	protein-coding
941	CD80	GeneRif,	1	B7|B7-1|B7.1|BB1|CD28LG|CD28LG1|LAB7	3q13.3-q21	CD80 molecule	protein-coding
94025	MUC16	GeneRif,	2	CA125	19p13.2	mucin 16, cell surface associated	protein-coding
94015	TTYH2	GeneRif,	1	C17orf29	17q25.1	tweety family member 2	protein-coding
940	CD28	GAD,	1	Tp44	2q33	CD28 molecule	protein-coding
9370	ADIPOQ	GAD,	4	ACDC|ACRP30|ADIPQTL1|ADPN|APM-1|APM1|GBP28	3q27	adiponectin, C1Q and collagen domain containing	protein-coding
9368	SLC9A3R1	GeneRif,	3	EBP50|NHERF|NHERF-1|NHERF1|NPHLOP2	17q25.1	solute carrier family 9, subfamily A (NHE3, cation proton antiporter 3), member 3 regulator 1	protein-coding
9365	KL	GeneRif,	1	-	13q12	klotho	protein-coding
9353	SLIT2	GeneRif,	3	SLIL3|Slit-2	4p15.2	slit homolog 2 (Drosophila)	protein-coding
9352	TXNL1	GeneRif,	1	HEL-S-114|TRP32|TXL-1|TXNL|Txl	18q21.31	thioredoxin-like 1	protein-coding
9351	SLC9A3R2	GeneRif,	2	E3KARP|NHE3RF2|NHERF-2|NHERF2|OCTS2|SIP-1|SIP1|TKA-1	16p13.3	solute carrier family 9, subfamily A (NHE3, cation proton antiporter 3), member 3 regulator 2	protein-coding
9332	CD163	GeneRif,	1	M130|MM130	12p13.3	CD163 molecule	protein-coding
93273	LEMD1	GeneRif,	1	CT50|LEMP-1	1q32.1	LEM domain containing 1	protein-coding
9314	KLF4	GeneRif,	15	EZF|GKLF	9q31	Kruppel-like factor 4 (gut)	protein-coding
9306	SOCS6	GeneRif,	1	CIS-4|CIS4|HSPC060|SOCS-4|SOCS-6|SOCS4|SSI4|STAI4|STATI4	18q22.2	suppressor of cytokine signaling 6	protein-coding
92840	REEP6	GeneRif,	1	C19orf32|DP1L1|TB2L1	19p13.3	receptor accessory protein 6	protein-coding
928	CD9	GWASCatalog,	1	BTCC-1|DRAP-27|MIC3|MRP-1|TSPAN-29|TSPAN29	12p13.3	CD9 molecule	protein-coding
9271	PIWIL1	GeneRif,	1	CT80.1|HIWI|MIWI|PIWI	12q24.33	piwi-like RNA-mediated gene silencing 1	protein-coding
9262	STK17B	GeneRif,	1	DRAK2	2q32.3	serine/threonine kinase 17b	protein-coding
9255	AIMP1	GeneRif,	1	EMAP2|EMAPII|HLD3|SCYE1|p43	4q24	aminoacyl tRNA synthetase complex-interacting multifunctional protein 1	protein-coding
9252	RPS6KA5	GeneRif,	1	MSK1|MSPK1|RLPK	14q31-q32.1	ribosomal protein S6 kinase, 90kDa, polypeptide 5	protein-coding
925	CD8A	GeneRif,	1	CD8|Leu2|MAL|p32	2p12	CD8a molecule	protein-coding
9241	NOG	GeneRif,	1	SYM1|SYNS1	17q22	noggin	protein-coding
9235	IL32	GeneRif,	1	IL-32alpha|IL-32beta|IL-32delta|IL-32gamma|NK4|TAIF|TAIFa|TAIFb|TAIFc|TAIFd	16p13.3	interleukin 32	protein-coding
9232	PTTG1	GeneRif,	3	EAP1|HPTTG|PTTG|TUTR1	5q35.1	pituitary tumor-transforming 1	protein-coding
9231	DLG5	GAD,	2	LP-DLG|P-DLG5|PDLG	10q23	discs, large homolog 5 (Drosophila)	protein-coding
92140	MTDH	GeneRif,	5	3D3|AEG-1|AEG1|LYRIC|LYRIC/3D3	8q22.1	metadherin	protein-coding
9212	AURKB	GeneRif,	1	AIK2|AIM-1|AIM1|ARK2|AurB|IPL1|PPP1R48|STK12|STK5|aurkb-sv1|aurkb-sv2	17p13.1	aurora kinase B	protein-coding
9208	LRRFIP1	GeneRif,	1	FLAP-1|FLAP1|FLIIAP1|GCF-2|GCF2|HUFI-1|TRIP	2q37.3	leucine rich repeat (in FLII) interacting protein 1	protein-coding
9194	SLC16A7	GeneRif,	1	MCT2	12q13	solute carrier family 16 (monocarboxylate transporter), member 7	protein-coding
9184	BUB3	GeneRif,	1	BUB3L|hBUB3	10q26	BUB3 mitotic checkpoint protein	protein-coding
9180	OSMR	GeneRif,	3	OSMRB|PLCA1	5p13.1	oncostatin M receptor	protein-coding
9170	LPAR2	GeneRif,	3	EDG-4|EDG4|LPA-2|LPA2	19p12	lysophosphatidic acid receptor 2	protein-coding
91694	LONRF1	GWASCatalog,	1	RNF191	8p23.1	LON peptidase N-terminal domain and ring finger 1	protein-coding
9166	EBAG9	GeneRif,	1	EB9|PDAF	8q23	estrogen receptor binding site associated, antigen, 9	protein-coding
91607	SLFN11	GeneRif,	1	SLFN8/9	17q12	schlafen family member 11	protein-coding
91544	UBXN11	GeneRif,	1	COA-1|PP2243|SOC|SOCI|UBXD5	1p36.11	UBX domain protein 11	protein-coding
9140	ATG12	GAD,	1	APG12|APG12L|FBR93|HAPG12	5q21-q22	autophagy related 12	protein-coding
9131	AIFM1	GeneRif,	1	AIF|CMT2D|CMTX4|COWCK|COXPD6|NADMR|NAMSD|PDCD8	Xq26.1	apoptosis-inducing factor, mitochondrion-associated, 1	protein-coding
9126	SMC3	GeneRif,	1	BAM|BMH|CDLS3|CSPG6|HCAP|SMC3L1	10q25	structural maintenance of chromosomes 3	protein-coding
9122	SLC16A4	GeneRif,	1	MCT4|MCT5	1p13.3	solute carrier family 16, member 4	protein-coding
912	CD1D	GeneRif,	1	CD1A|R3	1q23.1	CD1d molecule	protein-coding
9112	MTA1	GeneRif,	4	-	14q32.3	metastasis associated 1	protein-coding
9093	DNAJA3	GeneRif,	1	HCA57|TID1|hTID-1	16p13.3	DnaJ (Hsp40) homolog, subfamily A, member 3	protein-coding
9076	CLDN1	GeneRif,	13	CLD1|ILVASC|SEMP1	3q28-q29	claudin 1	protein-coding
9073	CLDN8	GeneRif,	1	-	21q22.11	claudin 8	protein-coding
9069	CLDN12	GeneRif,	1	-	7q21	claudin 12	protein-coding
9053	MAP7	GeneRif,	1	E-MAP-115|EMAP115	6q23.3	microtubule-associated protein 7	protein-coding
9049	AIP	GAD,	1	ARA9|FKBP16|FKBP37|SMTPHN|XAP-2|XAP2	11q13.3	aryl hydrocarbon receptor interacting protein	protein-coding
9046	DOK2	GeneRif,	1	p56DOK|p56dok-2	8p21.3	docking protein 2, 56kDa	protein-coding
902	CCNH	GAD,	2	CAK|CycH|p34|p37	5q13.3-q14	cyclin H	protein-coding
9014	TAF1B	GeneRif,	1	MGC:9349|RAF1B|RAFI63|SL1|TAFI63	2p25	TATA box binding protein (TBP)-associated factor, RNA polymerase I, B, 63kDa	protein-coding
9002	F2RL3	GeneRif,	1	PAR4	19p12	coagulation factor II (thrombin) receptor-like 3	protein-coding
90	ACVR1	GeneRif,	1	ACTRI|ACVR1A|ACVRLK2|ALK2|FOP|SKR1|TSRI	2q23-q24	activin A receptor, type I	protein-coding
8996	NOL3	GeneRif,	1	ARC|FCM|MYP|NOP|NOP30	16q22.1	nucleolar protein 3 (apoptosis repressor with CARD domain)	protein-coding
89958	SAPCD2	GeneRif,	2	C9orf140|p42.3	9q34.3	suppressor APC domain containing 2	protein-coding
8991	SELENBP1	GeneRif,	1	HEL-S-134P|LPSB|SBP56|SP56|hSBP	1q21.3	selenium binding protein 1	protein-coding
898	CCNE1	GeneRif,	2	CCNE	19q12	cyclin E1	protein-coding
89795	NAV3	GeneRif,	1	POMFIL1|STEERIN3|unc53H3	12q14.3	neuron navigator 3	protein-coding
89780	WNT3A	GeneRif,	2	-	1q42	wingless-type MMTV integration site family, member 3A	protein-coding
8945	BTRC	GAD,	1	BETA-TRCP|FBW1A|FBXW1|FBXW1A|FWD1|bTrCP|bTrCP1|betaTrCP	10q24.32	beta-transducin repeat containing E3 ubiquitin protein ligase	protein-coding
8932	MBD2	GeneRif,	1	DMTase|NY-CO-41	18q21	methyl-CpG binding domain protein 2	protein-coding
8923202	COX2	CRCGene,		-	-	cytochrome c oxidase subunit II	protein-coding
8910	SGCE	GeneRif,	1	DYT11|ESG	7q21.3	sarcoglycan, epsilon	protein-coding
890	CCNA2	GeneRif,	2	CCN1|CCNA	4q27	cyclin A2	protein-coding
8899	PRPF4B	GeneRif,	1	PR4H|PRP4|PRP4H|PRP4K|dJ1013A10.1	6p25.2	pre-mRNA processing factor 4B	protein-coding
8897	MTMR3	GAD,	1	FYVE-DSP1|ZFYVE10	22q12.2	myotubularin related protein 3	protein-coding
8881	CDC16	GeneRif,	1	ANAPC6|APC6|CUT9	13q34	cell division cycle 16	protein-coding
8878	SQSTM1	GeneRif,	1	A170|OSIL|PDB3|ZIP3|p60|p62|p62B	5q35	sequestosome 1	protein-coding
8877	SPHK1	GeneRif,	6	SPHK	17q25.2	sphingosine kinase 1	protein-coding
8876	VNN1	GeneRif,	2	HDLCQ8|Tiff66	6q23-q24	vanin 1	protein-coding
8874	ARHGEF7	GeneRif,	1	BETA-PIX|COOL-1|COOL1|Nbla10314|P50|P50BP|P85|P85COOL1|P85SPR|PAK3|PIXB	13q34	Rho guanine nucleotide exchange factor (GEF) 7	protein-coding
8871	SYNJ2	GWASCatalog,	1	INPP5H	6q25.3	synaptojanin 2	protein-coding
887	CCKBR	GeneRif,	5	CCK-B|CCK2R|GASR	11p15.4	cholecystokinin B receptor	protein-coding
8864	PER2	GeneRif,	2	FASPS|FASPS1	2q37.3	period circadian clock 2	protein-coding
8863	PER3	GeneRif,	1	GIG13	1p36.23	period circadian clock 3	protein-coding
8858	PROZ	GeneRif,	2	PZ	13q34	protein Z, vitamin K-dependent plasma glycoprotein	protein-coding
8856	NR1I2	GAD,	1	BXR|ONR1|PAR|PAR1|PAR2|PARq|PRR|PXR|SAR|SXR	3q12-q13.3	nuclear receptor subfamily 1, group I, member 2	protein-coding
8852	AKAP4	GeneRif,	1	AKAP 82|AKAP-4|AKAP82|CT99|FSC1|HI|PRKA4|hAKAP82|p82	Xp11.2	A kinase (PRKA) anchor protein 4	protein-coding
8842	PROM1	GeneRif,	44	AC133|CD133|CORD12|MCDR2|MSTP061|PROML1|RP41|STGD4	4p15.32	prominin 1	protein-coding
8841	HDAC3	GeneRif,	4	HD3|RPD3|RPD3-2	5q31	histone deacetylase 3	protein-coding
8839	WISP2	GeneRif,	1	CCN5|CT58|CTGF-L	20q13.12	WNT1 inducible signaling pathway protein 2	protein-coding
8835	SOCS2	GeneRif,	1	CIS2|Cish2|SOCS-2|SSI-2|SSI2|STATI2	12q	suppressor of cytokine signaling 2	protein-coding
8829	NRP1	GeneRif,	1	BDCA4|CD304|NP1|NRP|VEGF165R	10p12	neuropilin 1	protein-coding
8828	NRP2	GeneRif,	3	NP2|NPN2|PRO2714|VEGF165R2	2q33.3	neuropilin 2	protein-coding
8826	IQGAP1	GeneRif,	2	HUMORFA01|SAR1|p195	15q26.1	IQ motif containing GTPase activating protein 1	protein-coding
8817	FGF18	GeneRif,	1	FGF-18|ZFGF5	5q34	fibroblast growth factor 18	protein-coding
8803	SUCLA2	GWASCatalog,	1	A-BETA|MTDPS5|SCS-betaA	13q14.2	succinate-CoA ligase, ADP-forming, beta subunit	protein-coding
8792	TNFRSF11A	GeneRif,	1	CD265|FEO|LOH18CR1|ODFR|OFE|OPTB7|OSTS|PDB2|RANK|TRANCER	18q22.1	tumor necrosis factor receptor superfamily, member 11a, NFKB activator	protein-coding
8772	FADD	GeneRif,	1	GIG3|MORT1	11q13.3	Fas (TNFRSF6)-associated via death domain	protein-coding
8771	TNFRSF6B	GeneRif,	2	DCR3|DJ583P15.1.1|M68|M68E|TR6	20q13.3	tumor necrosis factor receptor superfamily, member 6b, decoy	protein-coding
8763	CD164	GeneRif,	1	MGC-24|MUC-24|endolyn	6q21	CD164 molecule, sialomucin	protein-coding
8761	PABPC4	GeneRif,	1	APP-1|APP1|PABP4|iPABP	1p34.2	poly(A) binding protein, cytoplasmic 4 (inducible form)	protein-coding
8745	ADAM23	GeneRif,	1	MDC-3|MDC3	2q33	ADAM metallopeptidase domain 23	protein-coding
8744	TNFSF9	GeneRif,	1	4-1BB-L|CD137L	19p13.3	tumor necrosis factor (ligand) superfamily, member 9	protein-coding
8743	TNFSF10	GeneRif,	10	APO2L|Apo-2L|CD253|TL2|TRAIL	3q26	tumor necrosis factor (ligand) superfamily, member 10	protein-coding
8742	TNFSF12	GeneRif,	1	APO3L|DR3LG|TWEAK	17p13	tumor necrosis factor (ligand) superfamily, member 12	protein-coding
8741	TNFSF13	GeneRif,	5	APRIL|CD256|TALL-2|TALL2|TRDL-1|UNQ383/PRO715|ZTNF2	17p13.1	tumor necrosis factor (ligand) superfamily, member 13	protein-coding
8739	HRK	GeneRif,	1	DP5|HARAKIRI	12q24.22	harakiri, BCL2 interacting protein	protein-coding
8718	TNFRSF25	GeneRif,	1	APO-3|DDR3|DR3|LARD|TNFRSF12|TR3|TRAMP|WSL-1|WSL-LR	1p36.2	tumor necrosis factor receptor superfamily, member 25	protein-coding
8714	ABCC3	GAD,	1	ABC31|EST90757|MLP2|MOAT-D|MRP3|cMOAT2	17q22	ATP-binding cassette, sub-family C (CFTR/MRP), member 3	protein-coding
8703	B4GALT3	GeneRif,	1	beta4Gal-T3	1q23.3	UDP-Gal:betaGlcNAc beta 1,4- galactosyltransferase, polypeptide 3	protein-coding
8697	CDC23	GeneRif,	1	ANAPC8|APC8|CUT23	5q31	cell division cycle 23	protein-coding
8692	HYAL2	GeneRif,	1	LUCA2	3p21.3	hyaluronoglucosaminidase 2	protein-coding
867	CBL	GeneRif,	1	C-CBL|CBL2|FRA11B|NSLL|RNF55	11q23.3	Cbl proto-oncogene, E3 ubiquitin protein ligase	protein-coding
8663	EIF3C	GeneRif,	1	EIF3CL|EIF3S8|eIF3-p110	16p11.2	eukaryotic translation initiation factor 3, subunit C	protein-coding
8660	IRS2	GAD,	7	IRS-2	13q34	insulin receptor substrate 2	protein-coding
8658	TNKS	GeneRif,	1	ARTD5|PARP-5a|PARP5A|PARPL|TIN1|TINF1|TNKS1|pART5	8p23.1	tankyrase, TRF1-interacting ankyrin-related ADP-ribose polymerase	protein-coding
8650	NUMB	GeneRif,	1	C14orf41|S171|c14_5527	14q24.3	numb homolog (Drosophila)	protein-coding
865	CBFB	GeneRif,	1	PEBP2B	16q22.1	core-binding factor, beta subunit	protein-coding
8644	AKR1C3	GeneRif,	1	DD3|DDX|HA1753|HAKRB|HAKRe|HSD17B5|PGFS|hluPGFS	10p15-p14	aldo-keto reductase family 1, member C3	protein-coding
864	RUNX3	GeneRif,	13	AML2|CBFA3|PEBP2aC	1p36	runt-related transcription factor 3	protein-coding
8633	UNC5C	GeneRif,	5	UNC5H3	4q21-q23	unc-5 homolog C (C. elegans)	protein-coding
8626	TP63	GeneRif,	2	AIS|B(p51A)|B(p51B)|EEC3|KET|LMS|NBP|OFC8|RHS|SHFM4|TP53CP|TP53L|TP73L|p40|p51|p53CP|p63|p73H|p73L	3q28	tumor protein p63	protein-coding
8625	RFXANK	GeneRif,	1	ANKRA1|BLS|F14150_1|RFX-B	19p12	regulatory factor X-associated ankyrin-containing protein	protein-coding
8614	STC2	GeneRif,	1	STC-2|STCRP	5q35.1	stanniocalcin 2	protein-coding
8613	PPAP2B	GeneRif,	1	Dri42|LPP3|PAP2B|VCIP	1p32.2	phosphatidic acid phosphatase type 2B	protein-coding
861	RUNX1	GeneRif,	2	AML1|AML1-EVI-1|AMLCR1|CBFA2|EVI-1|PEBP2aB	21q22.3	runt-related transcription factor 1	protein-coding
8607	RUVBL1	GeneRif,	3	ECP54|INO80H|NMP238|PONTIN|Pontin52|RVB1|TIH1|TIP49|TIP49A	3q21	RuvB-like AAA ATPase 1	protein-coding
8605	PLA2G4C	GeneRif,	1	CPLA2-gamma	19q13.3	phospholipase A2, group IVC (cytosolic, calcium-independent)	protein-coding
8600	TNFSF11	GeneRif,	1	CD254|ODF|OPGL|OPTB2|RANKL|TRANCE|hRANKL2|sOdf	13q14	tumor necrosis factor (ligand) superfamily, member 11	protein-coding
858	CAV2	GeneRif,	1	CAV	7q31.1	caveolin 2	protein-coding
8567	MADD	GeneRif,	1	DENN|IG20|RAB3GEP	11p11.2	MAP-kinase activating death domain	protein-coding
8556	CDC14A	GAD,	1	cdc14|hCDC14	1p21	cell division cycle 14A	protein-coding
8554	PIAS1	GeneRif,	1	DDXBP1|GBP|GU/RH-II|ZMIZ3	15q	protein inhibitor of activated STAT, 1	protein-coding
8549	LGR5	GeneRif,	17	FEX|GPR49|GPR67|GRP49|HG38	12q22-q23	leucine-rich repeat containing G protein-coupled receptor 5	protein-coding
85480	TSLP	GeneRif,	1	-	5q22.1	thymic stromal lymphopoietin	protein-coding
85464	SSH2	GAD,	1	SSH-2|SSH-2L	17q11.2	slingshot protein phosphatase 2	protein-coding
85458	DIXDC1	GeneRif,	1	CCD1	11q23.1	DIX domain containing 1	protein-coding
85407	NKD1	GeneRif,	1	Naked1	16q12.1	naked cuticle homolog 1 (Drosophila)	protein-coding
85366	MYLK2	GAD,	1	KMLC|MLCK|MLCK2|skMLCK	20q13.31	myosin light chain kinase 2	protein-coding
8503	PIK3R3	GeneRif,	2	p55|p55-GAMMA|p55PIK	1p34.1	phosphoinositide-3-kinase, regulatory subunit 3 (gamma)	protein-coding
84962	AJUBA	GeneRif,	1	JUB	14q11.2	ajuba LIM protein	protein-coding
84951	TNS4	GeneRif,	3	CTEN|PP14434	17q21.2	tensin 4	protein-coding
8493	PPM1D	GeneRif,	1	PP2C-DELTA|WIP1	17q23.2	protein phosphatase, Mg2+/Mn2+ dependent, 1D	protein-coding
84876	ORAI1	GeneRif,	1	CRACM1|IMD9|ORAT1|TAM2|TMEM142A	12q24.31	ORAI calcium release-activated calcium modulator 1	protein-coding
84870	RSPO3	GeneRif,	1	CRISTIN1|PWTSR|THSD2	6q22.33	R-spondin 3	protein-coding
84867	PTPN5	GAD,	1	PTPSTEP|STEP	11p15.1	protein tyrosine phosphatase, non-receptor type 5 (striatum-enriched)	protein-coding
84866	TMEM25	GeneRif,	1	-	11q23.3	transmembrane protein 25	protein-coding
84864	MINA	GeneRif,	1	MDIG|MINA53|NO52|ROX	3q11.2	MYC induced nuclear antigen	protein-coding
847	CAT	GAD,	1	-	11p13	catalase	protein-coding
84695	LOXL3	GeneRif,	1	LOXL	2p13	lysyl oxidase-like 3	protein-coding
84666	RETNLB	GeneRif,	3	FIZZ1|FIZZ2|HXCP2|RELM-beta|RELMb|RELMbeta|XCP2	3q13.1	resistin like beta	protein-coding
84617	TUBB6	GeneRif,	1	HsT1601|TUBB-5	18p11.21	tubulin, beta 6 class V	protein-coding
846	CASR	GAD,	6	CAR|EIG8|FHH|FIH|GPRC2A|HHC|HHC1|HYPOC1|NSHPT|PCAR1	3q13	calcium-sensing receptor	protein-coding
84572	GNPTG	GeneRif,	1	C16orf27|GNPTAG|LP2537|RJD9	16p13.3	N-acetylglucosamine-1-phosphate transferase, gamma subunit	protein-coding
84557	MAP1LC3A	GeneRif,	1	ATG8E|LC3|LC3A|MAP1ALC3|MAP1BLC3	20q11.22	microtubule-associated protein 1 light chain 3 alpha	protein-coding
84519	ACRBP	GeneRif,	1	CT23|OY-TES-1|SP32	12p13.31	acrosin binding protein	protein-coding
8450	CUL4B	GeneRif,	1	CUL-4B|MRXHF2|MRXS15|MRXSC|SFM2	Xq23	cullin 4B	protein-coding
84444	DOT1L	GeneRif,	1	DOT1|KMT4	19p13.3	DOT1-like histone H3K79 methyltransferase	protein-coding
84417	C2orf40	GeneRif,	2	ECRG4	2q12.2	chromosome 2 open reading frame 40	protein-coding
8437	RASAL1	GeneRif,	1	RASAL	12q23-q24	RAS protein activator like 1 (GAP1 like)	protein-coding
8436	SDPR	GWASCatalog,	1	CAVIN2|PS-p68|SDR|cavin-2	2q32-q33	serum deprivation response	protein-coding
8434	RECK	GeneRif,	4	ST15	9p13.3	reversion-inducing-cysteine-rich protein with kazal motifs	protein-coding
84329	HVCN1	GeneRif,	1	HV1|VSOP	12q24.11	hydrogen voltage gated channel 1	protein-coding
8425	LTBP4	GAD,	1	ARCL1C|LTBP-4|LTBP4L|LTBP4S	19q13.1-q13.2	latent transforming growth factor beta binding protein 4	protein-coding
842	CASP9	GAD,	1	APAF-3|APAF3|ICE-LAP6|MCH6|PPP1R56	1p36.21	caspase 9, apoptosis-related cysteine peptidase	protein-coding
84168	ANTXR1	GeneRif,	1	ATR|GAPO|TEM8	2p13.1	anthrax toxin receptor 1	protein-coding
84105	PCBD2	GWASCatalog,	1	DCOH2|DCOHM|PHS2	5q31.1	pterin-4 alpha-carbinolamine dehydratase/dimerization cofactor of hepatocyte nuclear factor 1 alpha (TCF1) 2	protein-coding
841	CASP8	GAD,	5	ALPS2B|CAP4|Casp-8|FLICE|MACH|MCH5	2q33-q34	caspase 8, apoptosis-related cysteine peptidase	protein-coding
8404	SPARCL1	GeneRif,	4	MAST 9|MAST9|PIG33|SC1	4q22.1	SPARC-like 1 (hevin)	protein-coding
83998	REG4	GeneRif,	5	GISP|REG-IV|RELP	1p13.1-p12	regenerating islet-derived family, member 4	protein-coding
83990	BRIP1	GeneRif,	2	BACH1|FANCJ|OF	17q22.2	BRCA1 interacting protein C-terminal helicase 1	protein-coding
83854	ANGPTL6	GeneRif,	1	AGF|ARP5	19p13.2	angiopoietin-like 6	protein-coding
83734	ATG10	GeneRif,	1	APG10|APG10L|pp12616	5q14.1	autophagy related 10	protein-coding
8372	HYAL3	GeneRif,	1	HYAL-3|LUCA-3|LUCA3	3p21.3	hyaluronoglucosaminidase 3	protein-coding
83719	YPEL3	GeneRif,	1	-	16p11.2	yippee-like 3 (Drosophila)	protein-coding
83658	DYNLRB1	GeneRif,	2	BITH|BLP|DNCL2A|DNLC2A|ROBLD1	20q11.21	dynein, light chain, roadblock-type 1	protein-coding
83596	BCL2L12	GeneRif,	2	-	19q13.3	BCL2-like 12 (proline rich)	protein-coding
83595	SOX7	GeneRif,	3	-	8p23.1	SRY (sex determining region Y)-box 7	protein-coding
83593	RASSF5	GeneRif,	1	Maxp1|NORE1|NORE1A|NORE1B|RAPL|RASSF3	1q32.1	Ras association (RalGDS/AF-6) domain family member 5	protein-coding
83540	NUF2	GeneRif,	2	CDCA1|CT106|NUF2R	1q23.3	NUF2, NDC80 kinetochore complex component	protein-coding
834	CASP1	GeneRif,	2	ICE|IL1BC|P45	11q23	caspase 1, apoptosis-related cysteine peptidase	protein-coding
8324	FZD7	GeneRif,	5	FzE3	2q33	frizzled class receptor 7	protein-coding
8321	FZD1	GeneRif,	1	-	7q21	frizzled class receptor 1	protein-coding
8318	CDC45	GAD,	1	CDC45L|CDC45L2|PORC-PI-1	22q11.21	cell division cycle 45	protein-coding
8317	CDC7	GeneRif,	1	CDC7L1|HsCDC7|Hsk1|huCDC7	1p22	cell division cycle 7	protein-coding
8315	BRAP	GeneRif,	1	BRAP2|IMP|RNF52	12q24	BRCA1 associated protein	protein-coding
8290	HIST3H3	GeneRif,	2	H3.4|H3/g|H3FT|H3t	1q42	histone cluster 3, H3	protein-coding
8289	ARID1A	GeneRif,	2	B120|BAF250|BAF250a|BM029|C1orf4|ELD|MRD14|OSA1|P270|SMARCF1|hELD|hOSA1	1p35.3	AT rich interactive domain 1A (SWI-like)	protein-coding
8277	TKTL1	GeneRif,	2	TKR|TKT2	Xq28	transketolase-like 1	protein-coding
8260	NAA10	GeneRif,	2	ARD1|ARD1A|ARD1P|DXS707|MCOPS1|NATD|TE2	Xq28	N(alpha)-acetyltransferase 10, NatA catalytic subunit	protein-coding
8243	SMC1A	GeneRif,	1	CDLS2|DXS423E|SB1.8|SMC1|SMC1L1|SMC1alpha|SMCB	Xp11.22-p11.21	structural maintenance of chromosomes 1A	protein-coding
8202	NCOA3	GeneRif,	2	ACTR|AIB-1|AIB1|CAGH16|CTG26|KAT13B|RAC3|SRC-3|SRC3|TNRC14|TNRC16|TRAM-1|bHLHe42|pCIP	20q12	nuclear receptor coactivator 3	protein-coding
820	CAMP	GeneRif,	1	CAP-18|CAP18|CRAMP|FALL-39|FALL39|HSD26|LL37	3p21.3	cathelicidin antimicrobial peptide	protein-coding
81930	KIF18A	GeneRif,	1	MS-KIF18A|PPP1R99	11p14.1	kinesin family member 18A	protein-coding
81928	CABLES2	GWASCatalog,	1	C20orf150|dJ908M14.2|ik3-2	20q13.33	Cdk5 and Abl enzyme substrate 2	protein-coding
81894	SLC25A28	GWASCatalog,	1	MFRN2|MRS3/4|MRS4L|NPD016	10q24.2	solute carrier family 25 (mitochondrial iron transporter), member 28	protein-coding
81839	VANGL1	GeneRif,	1	KITENIN|LPP2|STB2|STBM2	1p13.1	VANGL planar cell polarity protein 1	protein-coding
81792	ADAMTS12	GeneRif,	1	PRO4389	5q35	ADAM metallopeptidase with thrombospondin type 1 motif, 12	protein-coding
81671	VMP1	GeneRif,	1	EPG3|TANGO5|TMEM49	17q23.1	vacuole membrane protein 1	protein-coding
81631	MAP1LC3B	GeneRif,	1	ATG8F|LC3B|MAP1A/1BLC3|MAP1LC3B-a	16q24.2	microtubule-associated protein 1 light chain 3 beta	protein-coding
81567	TXNDC5	GeneRif,	1	ENDOPDI|ERP46|HCC-2|PDIA15|STRF8|UNQ364	6p24.3	thioredoxin domain containing 5 (endoplasmic reticulum)	protein-coding
8128	ST8SIA2	GWASCatalog,	1	HsT19690|SIAT8B|ST8SIA-II|STX	15q26	ST8 alpha-N-acetyl-neuraminide alpha-2,8-sialyltransferase 2	protein-coding
811	CALR	GeneRif,	2	CRT|HEL-S-99n|RO|SSA|cC1qR	19p13.3-p13.2	calreticulin	protein-coding
81037	CLPTM1L	GAD,	1	CRR9	5p15.33	CLPTM1-like	protein-coding
8099	CDK2AP1	GeneRif,	1	DOC1|DORC1|ST19|doc-1|p12DOC-1	12q24.31	cyclin-dependent kinase 2 associated protein 1	protein-coding
8091	HMGA2	GeneRif,	1	BABL|HMGI-C|HMGIC|LIPO|STQTL9	12q15	high mobility group AT-hook 2	protein-coding
80776	B9D2	GWASCatalog,	1	ICIS-1|MKS10|MKSR2	19q13.2	B9 protein domain 2	protein-coding
8074	FGF23	GWASCatalog,	1	ADHR|FGFN|HPDR2|HYPF|PHPTC	12p13.3	fibroblast growth factor 23	protein-coding
8061	FOSL1	GeneRif,	1	FRA|FRA1|fra-1	11q13	FOS-like antigen 1	protein-coding
80381	CD276	GeneRif,	3	4Ig-B7-H3|B7-H3|B7H3|B7RP-2	15q23-q24	CD276 molecule	protein-coding
80380	PDCD1LG2	GAD,	1	B7DC|Btdc|CD273|PD-L2|PDCD1L2|PDL2|bA574F11.2	9p24.2	programmed cell death 1 ligand 2	protein-coding
80351	TNKS2	GeneRif,	1	ARTD6|PARP-5b|PARP-5c|PARP5B|PARP5C|TANK2|TNKL|pART6	10q23.3	tankyrase, TRF1-interacting ankyrin-related ADP-ribose polymerase 2	protein-coding
80317	ZKSCAN3	GeneRif,	1	ZF47|ZFP306|ZNF306|ZNF309|ZSCAN13|ZSCAN35|Zfp47|dJ874C20.1|dJ874C20.1.|zfp-47	6p22.1	zinc finger with KRAB and SCAN domains 3	protein-coding
8029	CUBN	GAD,	1	IFCR|MGA1|gp280	10p12.31	cubilin (intrinsic factor-cobalamin receptor)	protein-coding
80279	CDK5RAP3	GeneRif,	1	C53|HSF-27|IC53|LZAP|MST016|OK/SW-cl.114|PP1553	17q21.32	CDK5 regulatory subunit associated protein 3	protein-coding
80142	PTGES2	GeneRif,	1	C9orf15|GBF-1|GBF1|PGES2|mPGES-2	9q34.11	prostaglandin E synthase 2	protein-coding
80114	BICC1	GWASCatalog,	1	BICC|CYSRD	10q21.1	BicC family RNA binding protein 1	protein-coding
80010	RMI1	GAD,	1	BLAP75|C9orf76|FAAP75	9q21.32	RecQ mediated genome instability 1	protein-coding
8000	PSCA	GeneRif,	1	PRO232	8q24.2	prostate stem cell antigen	protein-coding
79971	WLS	GeneRif,	1	C1orf139|EVI|GPR177|MRP|mig-14	1p31.3	wntless Wnt ligand secretion mediator	protein-coding
79968	WDR76	GeneRif,	1	CDW14	15q15.3	WD repeat domain 76	protein-coding
79924	ADM2	GeneRif,	1	AM2|dJ579N16.4	22q13.33	adrenomedullin 2	protein-coding
79923	NANOG	GeneRif,	3	-	12p13.31	Nanog homeobox	protein-coding
79816	TLE6	GeneRif,	1	GRG6	19p13.3	transducin-like enhancer of split 6	protein-coding
79813	EHMT1	GAD,	1	EUHMTASE1|Eu-HMTase1|FP13812|GLP|GLP1|KMT1D|bA188C12.1	9q34.3	euchromatic histone-lysine N-methyltransferase 1	protein-coding
7980	TFPI2	GeneRif,	2	PP5|REF1|TFPI-2	7q22	tissue factor pathway inhibitor 2	protein-coding
79785	RERGL	GeneRif,	1	-	12p12.3	RERG/RAS-like	protein-coding
7976	FZD3	GeneRif,	1	Fz-3	8p21	frizzled class receptor 3	protein-coding
79728	PALB2	GeneRif,	1	FANCN|PNCA3	16p12.2	partner and localizer of BRCA2	protein-coding
79727	LIN28A	GeneRif,	1	CSDD1|LIN-28|LIN28|ZCCHC1|lin-28A	1p36.11	lin-28 homolog A (C. elegans)	protein-coding
79679	VTCN1	GeneRif,	1	B7-H4|B7H4|B7S1|B7X|B7h.5|PRO1291|VCTN1	1p13.1	V-set domain containing T cell activation inhibitor 1	protein-coding
79602	ADIPOR2	GeneRif,	3	ACDCR2|PAQR2	12p13.31	adiponectin receptor 2	protein-coding
796	CALCA	GeneRif,	1	CALC1|CGRP|CGRP-I|CGRP1|CT|KC	11p15.2	calcitonin-related polypeptide alpha	protein-coding
79586	CHPF	GeneRif,	1	CHSY2|CSS2	2q35	chondroitin polymerizing factor	protein-coding
79444	BIRC7	GeneRif,	4	KIAP|LIVIN|ML-IAP|MLIAP|RNF50	20q13.3	baculoviral IAP repeat containing 7	protein-coding
7941	PLA2G7	GeneRif,	1	LDL-PLA2|LP-PLA2|PAFAD|PAFAH	6p21.2-p12	phospholipase A2, group VII (platelet-activating factor acetylhydrolase, plasma)	protein-coding
79148	MMP28	GeneRif,	1	EPILYSIN|MM28|MMP-25|MMP-28|MMP25	17q12	matrix metallopeptidase 28	protein-coding
7913	DEK	GeneRif,	2	D6S231E	6p22.3	DEK proto-oncogene	protein-coding
79075	DSCC1	GeneRif,	1	DCC1	8q24.12	DNA replication and sister chromatid cohesion 1	protein-coding
79048	SECISBP2	GAD,	1	SBP2	9q22.2	SECIS binding protein 2	protein-coding
7896	TS13	GAD,	3	-	-	Temperature sensitivity complementation, ts13	unknown
7869	SEMA3B	GeneRif,	1	LUCA-1|SEMA5|SEMAA|SemA|semaV	3p21.3	sema domain, immunoglobulin domain (Ig), short basic domain, secreted, (semaphorin) 3B	protein-coding
7855	FZD5	GeneRif,	1	C2orf31|HFZ5	2q33.3	frizzled class receptor 5	protein-coding
7849	PAX8	GeneRif,	1	-	2q13	paired box 8	protein-coding
7799	PRDM2	GAD,	1	HUMHOXY1|KMT8|MTB-ZF|RIZ|RIZ1|RIZ2	1p36.21	PR domain containing 2, with ZNF domain	protein-coding
775	CACNA1C	GeneRif,	1	CACH2|CACN2|CACNL1A1|CCHL1A1|CaV1.2|LQT8|TS	12p13.3	calcium channel, voltage-dependent, L type, alpha 1C subunit	protein-coding
771	CA12	GeneRif,	1	CAXII|HsT18816	15q22	carbonic anhydrase XII	protein-coding
7707	ZNF148	GeneRif,	2	BERF-1|BFCOL1|HT-BETA|ZBP-89|ZFP148|pHZ-52	3q21	zinc finger protein 148	protein-coding
7704	ZBTB16	GeneRif,	2	PLZF|ZNF145	11q23.1	zinc finger and BTB domain containing 16	protein-coding
7702	ZNF143	GeneRif,	2	SBF|STAF|pHZ-1	11p15.4	zinc finger protein 143	protein-coding
770	CA11	GWASCatalog,	1	CARPX1	19q13.3	carbonic anhydrase XI	protein-coding
768	CA9	GeneRif,	7	CAIX|MN	9p13.3	carbonic anhydrase IX	protein-coding
767	CA8	GeneRif,	1	CA-VIII|CALS|CAMRQ3|CARP	8q12.1	carbonic anhydrase VIII	protein-coding
765	CA6	GAD,	1	CA-VI|GUSTIN	1p36.2	carbonic anhydrase VI	protein-coding
760	CA2	GeneRif,	1	CA-II|CAC|CAII|Car2|HEL-76	8q22	carbonic anhydrase II	protein-coding
7593	MZF1	GeneRif,	2	MZF-1|MZF1B|ZFP98|ZNF42|ZSCAN6	19q13.4	myeloid zinc finger 1	protein-coding
7538	ZFP36	GeneRif,	3	G0S24|GOS24|NUP475|RNF162A|TIS11|TTP|zfp-36	19q13.1	ZFP36 ring finger protein	protein-coding
7528	YY1	GeneRif,	2	DELTA|INO80S|NF-E1|UCRBP|YIN-YANG-1	14q	YY1 transcription factor	protein-coding
7525	YES1	GeneRif,	3	HsT441|P61-YES|Yes|c-yes	18p11.31-p11.21	YES proto-oncogene 1, Src family tyrosine kinase	protein-coding
7516	XRCC2	GAD,	3	-	7q36.1	X-ray repair complementing defective repair in Chinese hamster cells 2	protein-coding
7508	XPC	GAD,	5	RAD4|XP3|XPCC|p125	3p25.1	xeroderma pigmentosum, complementation group C	protein-coding
7507	XPA	GAD,	5	XP1|XPAC	9q22.3	xeroderma pigmentosum, complementation group A	protein-coding
7504	XK	GAD,	2	KX|MCLDS|NA|NAC|X1k|XKR1	Xp21.1	X-linked Kx blood group	protein-coding
7490	WT1	GeneRif,	1	AWT1|EWS-WT1|GUD|NPHS4|WAGR|WIT-2|WT33	11p13	Wilms tumor 1	protein-coding
7486	WRN	GAD,	1	RECQ3|RECQL2|RECQL3	8p12	Werner syndrome, RecQ helicase-like	protein-coding
7483	WNT9A	GeneRif,	1	WNT14	1q42	wingless-type MMTV integration site family, member 9A	protein-coding
7482	WNT2B	GAD,	1	WNT13	1p13	wingless-type MMTV integration site family, member 2B	protein-coding
7481	WNT11	GeneRif,	1	HWNT11	11q13.5	wingless-type MMTV integration site family, member 11	protein-coding
7474	WNT5A	GeneRif,	5	hWNT5A	3p21-p14	wingless-type MMTV integration site family, member 5A	protein-coding
7473	WNT3	GeneRif,	1	INT4|TETAMS	17q21	wingless-type MMTV integration site family, member 3	protein-coding
7472	WNT2	GeneRif,	3	INT1L1|IRP	7q31.2	wingless-type MMTV integration site family member 2	protein-coding
7471	WNT1	GeneRif,	7	BMND16|INT1|OI15	12q13	wingless-type MMTV integration site family, member 1	protein-coding
7464	CORO2A	GeneRif,	1	CLIPINB|IR10|WDR2	9q22.3	coronin, actin binding protein, 2A	protein-coding
7456	WIPF1	GeneRif,	1	PRPL-2|WAS2|WASPIP|WIP	2q31.1	WAS/WASL interacting protein family, member 1	protein-coding
7450	VWF	GeneRif,	1	F8VWF|VWD	12p13.3	von Willebrand factor	protein-coding
745	MYRF	GWASCatalog,	1	C11orf9|MRF|Ndt80|pqn-47	11q12-q13.1	myelin regulatory factor	protein-coding
7433	VIPR1	GeneRif,	1	HVR1|II|PACAP-R-2|PACAP-R2|RDC1|V1RG|VAPC1|VIP-R-1|VIPR|VIRG|VPAC1|VPAC1R|VPCAP1R	3p22	vasoactive intestinal peptide receptor 1	protein-coding
7431	VIM	GeneRif,	8	CTRCT30|HEL113	10p13	vimentin	protein-coding
7430	EZR	GeneRif,	10	CVIL|CVL|HEL-S-105|VIL2	6q25.3	ezrin	protein-coding
7424	VEGFC	GeneRif,	10	Flt4-L|LMPH1D|VRP	4q34.3	vascular endothelial growth factor C	protein-coding
7412	VCAM1	GeneRif,	2	CD106|INCAM-100	1p32-p31	vascular cell adhesion molecule 1	protein-coding
7405	UVRAG	GeneRif,	1	DHTX|VPS38|p63	11q13.5	UV radiation resistance associated	protein-coding
7374	UNG	GeneRif,	1	DGU|HIGM4|HIGM5|UDG|UNG1|UNG15|UNG2	12q23-q24.1	uracil-DNA glycosylase	protein-coding
7366	UGT2B15	GeneRif,	1	HLUG4|UDPGT 2B8|UDPGT2B15|UDPGTH3|UGT2B8	4q13	UDP glucuronosyltransferase 2 family, polypeptide B15	protein-coding
7351	UCP2	GeneRif,	4	BMIQ4|SLC25A8|UCPH	11q13	uncoupling protein 2 (mitochondrial, proton carrier)	protein-coding
7345	UCHL1	GeneRif,	2	HEL-117|NDGOA|PARK5|PGP 9.5|PGP9.5|PGP95|Uch-L1	4p14	ubiquitin carboxyl-terminal esterase L1 (ubiquitin thiolesterase)	protein-coding
7314	UBB	GeneRif,	1	-	17p12-p11.2	ubiquitin B	protein-coding
729646	RPL31P4	GWASCatalog,	1	RPL31_28_1375	14q23.1	ribosomal protein L31 pseudogene 4	pseudo
7296	TXNRD1	GAD,	1	GRIM-12|TR|TR1|TRXR1|TXNR	12q23-q24.1	thioredoxin reductase 1	protein-coding
7295	TXN	GeneRif,	2	TRDX|TRX|TRX1	9q31	thioredoxin	protein-coding
7293	TNFRSF4	GeneRif,	2	ACT35|CD134|IMD16|OX40|TXGP1L	1p36	tumor necrosis factor receptor superfamily, member 4	protein-coding
729230	CCR2	GeneRif,	1	CC-CKR-2|CCR-2|CCR2A|CCR2B|CD192|CKR2|CKR2A|CKR2B|CMKBR2|MCP-1-R	3p21.31	chemokine (C-C motif) receptor 2	protein-coding
7291	TWIST1	GeneRif,	5	ACS3|BPES2|BPES3|CRS|CRS1|CSO|SCS|TWIST|bHLHa38	7p21.2	twist family bHLH transcription factor 1	protein-coding
727677	CASC8	GWASCatalog,	8	CARLo-1|LINC00860	8q24.21	cancer susceptibility candidate 8 (non-protein coding)	ncRNA
7249	TSC2	GAD,	1	LAM|PPP1R160|TSC4	16p13.3	tuberous sclerosis 2	protein-coding
7248	TSC1	GAD,	1	LAM|TSC	9q34	tuberous sclerosis 1	protein-coding
723778	MIR650	GeneRif,	1	MIRN650|hsa-mir-650	22q11.22	microRNA 650	ncRNA
7220	TRPC1	GeneRif,	1	HTRP-1|TRP1	3q23	transient receptor potential cation channel, subfamily C, member 1	protein-coding
7216	TRO	GeneRif,	1	MAGE-d3|MAGED3	Xp11.22-p11.21	trophinin	protein-coding
7205	TRIP6	GeneRif,	1	OIP-1|OIP1|TRIP-6|TRIP6i2|ZRP-1	7q22	thyroid hormone receptor interactor 6	protein-coding
7186	TRAF2	GeneRif,	2	MGC:45012|TRAP|TRAP3	9q34	TNF receptor-associated factor 2	protein-coding
7185	TRAF1	GeneRif,	1	EBI6|MGC:10353	9q33-q34	TNF receptor-associated factor 1	protein-coding
718	C3	GeneRif,	1	AHUS5|ARMD9|ASP|C3a|C3b|CPAMD1|HEL-S-62p	19p13.3-p13.2	complement component 3	protein-coding
7178	TPT1	GeneRif,	1	HRF|TCTP|p02|p23	13q14	tumor protein, translationally-controlled 1	protein-coding
7172	TPMT	GAD,	1	-	6p22.3	thiopurine S-methyltransferase	protein-coding
7168	TPM1	GeneRif,	1	C15orf13|CMD1Y|CMH3|HTM-alpha|LVNC9|TMSA	15q22.1	tropomyosin 1 (alpha)	protein-coding
7163	TPD52	GeneRif,	1	D52|N8L|PC-1|PrLZ|hD52	8q21.13	tumor protein D52	protein-coding
7162	TPBG	GeneRif,	2	5T4|5T4AG|M6P1|WAIF1	6q14-q15	trophoblast glycoprotein	protein-coding
7159	TP53BP2	GAD,	1	53BP2|ASPP2|BBP|P53BP2|PPP1R13A	1q41	tumor protein p53 binding protein 2	protein-coding
7158	TP53BP1	GAD,	1	53BP1|p202|p53BP1	15q15-q21	tumor protein p53 binding protein 1	protein-coding
7153	TOP2A	GeneRif,	4	TOP2|TP2A	17q21-q22	topoisomerase (DNA) II alpha 170kDa	protein-coding
7150	TOP1	GeneRif,	4	TOPI	20q12-q13.1	topoisomerase (DNA) I	protein-coding
7133	TNFRSF1B	GeneRif,	2	CD120b|TBPII|TNF-R-II|TNF-R75|TNFBR|TNFR1B|TNFR2|TNFR80|p75|p75TNFR	1p36.22	tumor necrosis factor receptor superfamily, member 1B	protein-coding
7132	TNFRSF1A	GWASCatalog,	1	CD120a|FPF|MS5|TBP1|TNF-R|TNF-R-I|TNF-R55|TNFAR|TNFR1|TNFR1-d2|TNFR55|TNFR60|p55|p55-R|p60	12p13.2	tumor necrosis factor receptor superfamily, member 1A	protein-coding
7130	TNFAIP6	GeneRif,	1	TSG-6|TSG6	2q23.3	tumor necrosis factor, alpha-induced protein 6	protein-coding
7128	TNFAIP3	GeneRif,	3	A20|OTUD7C|TNFA1P2	6q23	tumor necrosis factor, alpha-induced protein 3	protein-coding
7114	TMSB4X	GeneRif,	4	FX|PTMB4|TB4X|TMSB4	Xq21.3-q22	thymosin beta 4, X-linked	protein-coding
7104	TM4SF4	GeneRif,	1	ILTMP|il-TMP	3q25	transmembrane 4 L six family member 4	protein-coding
7103	TSPAN8	GeneRif,	1	CO-029|TM4SF3	12q14.1-q21.1	tetraspanin 8	protein-coding
7100	TLR5	GeneRif,	2	MELIOS|SLE1|SLEB1|TIL3	1q41-q42	toll-like receptor 5	protein-coding
7098	TLR3	GeneRif,	1	CD283|IIAE2	4q35	toll-like receptor 3	protein-coding
7088	TLE1	GAD,	1	ESG|ESG1|GRG1	9q21.32	transducin-like enhancer of split 1 (E(sp1) homolog, Drosophila)	protein-coding
7083	TK1	GeneRif,	1	TK2	17q23.2-q25.3	thymidine kinase 1, soluble	protein-coding
7082	TJP1	GeneRif,	1	ZO-1	15q13	tight junction protein 1	protein-coding
708	C1QBP	GeneRif,	1	GC1QBP|HABP1|SF2p32|gC1Q-R|gC1qR|p32	17p13.3	complement component 1, q subcomponent binding protein	protein-coding
7079	TIMP4	GeneRif,	1	-	3p25	TIMP metallopeptidase inhibitor 4	protein-coding
7077	TIMP2	GeneRif,	5	CSC-21K|DDC8	17q25	TIMP metallopeptidase inhibitor 2	protein-coding
7076	TIMP1	GAD,	1	CLGI|EPA|EPO|HCI|TIMP	Xp11.3-p11.23	TIMP metallopeptidase inhibitor 1	protein-coding
7074	TIAM1	GeneRif,	7	-	21q22.11	T-cell lymphoma invasion and metastasis 1	protein-coding
7072	TIA1	GeneRif,	1	TIA-1|WDM	2p13	TIA1 cytotoxic granule-associated RNA binding protein	protein-coding
7066	THPO	GeneRif,	1	MGDF|MKCSF|ML|MPLLG|THCYT1|TPO	3q27	thrombopoietin	protein-coding
7060	THBS4	GeneRif,	1	TSP-4|TSP4	5q13	thrombospondin 4	protein-coding
706	TSPO	GeneRif,	1	BPBS|BZRP|DBI|IBP|MBR|PBR|PBS|PKBS|PTBR|mDRC|pk18	22q13.31	translocator protein (18kDa)	protein-coding
7052	TGM2	GeneRif,	2	G-ALPHA-h|GNAH|HEL-S-45|TG2|TGC	20q12	transglutaminase 2	protein-coding
7049	TGFBR3	GeneRif,	1	BGCAN|betaglycan	1p33-p32	transforming growth factor, beta receptor III	protein-coding
7039	TGFA	GeneRif,	5	TFGA	2p13	transforming growth factor, alpha	protein-coding
7037	TFRC	GAD,	2	CD71|T9|TFR|TFR1|TR|TRFR|p90	3q29	transferrin receptor	protein-coding
7036	TFR2	GeneRif,	1	HFE3|TFRC2	7q22	transferrin receptor 2	protein-coding
7035	TFPI	GeneRif,	1	EPI|LACI|TFI|TFPI1	2q32	tissue factor pathway inhibitor (lipoprotein-associated coagulation inhibitor)	protein-coding
7033	TFF3	GeneRif,	6	ITF|P1B|TFI	21q22.3	trefoil factor 3 (intestinal)	protein-coding
7031	TFF1	GeneRif,	2	BCEI|D21S21|HP1.A|HPS2|pNR-2|pS2	21q22.3	trefoil factor 1	protein-coding
7026	NR2F2	GeneRif,	1	ARP1|CHTD4|COUPTFB|COUPTFII|NF-E3|NR2F1|SVP40|TFCOUP2	15q26	nuclear receptor subfamily 2, group F, member 2	protein-coding
7023	TFAP4	GeneRif,	2	AP-4|bHLHc41	16p13	transcription factor AP-4 (activating enhancer binding protein 4)	protein-coding
7020	TFAP2A	GeneRif,	2	AP-2|AP-2alpha|AP2TF|BOFS|TFAP2	6p24	transcription factor AP-2 alpha (activating enhancer binding protein 2 alpha)	protein-coding
7013	TERF1	GeneRif,	1	PIN2|TRBF1|TRF|TRF1|hTRF1-AS|t-TRF1	8q21.11	telomeric repeat binding factor (NIMA-interacting) 1	protein-coding
7010	TEK	GeneRif,	2	CD202B|TIE-2|TIE2|VMCM|VMCM1	9p21	TEK tyrosine kinase, endothelial	protein-coding
7001	PRDX2	GeneRif,	1	HEL-S-2a|NKEF-B|NKEFB|PRP|PRX2|PRXII|PTX1|TDPX1|TPX1|TSA	19p13.2	peroxiredoxin 2	protein-coding
6997	TDGF1	GeneRif,	3	CR|CRGF|CRIPTO	3p21.31	teratocarcinoma-derived growth factor 1	protein-coding
6996	TDG	GeneRif,	2	hTDG	12q24.1	thymine-DNA glycosylase	protein-coding
699	BUB1	GeneRif,	2	BUB1A|BUB1L|hBUB1	2q14	BUB1 mitotic checkpoint serine/threonine kinase	protein-coding
6983	TRGV9	GeneRif,	1	TCRGV9|TRGC1|V2	7p14	T cell receptor gamma variable 9	other
6965	TRG	GeneRif,	1	TCRG|TRG@	7p14	T cell receptor gamma locus	protein-coding
695	BTK	GeneRif,	1	AGMX1|AT|ATK|BPK|IMD1|PSCTK1|XLA	Xq21.33-q22	Bruton agammaglobulinemia tyrosine kinase	protein-coding
6935	ZEB1	GeneRif,	5	AREB6|BZP|DELTAEF1|FECD6|NIL2A|PPCD3|TCF8|ZFHEP|ZFHX1A	10p11.2	zinc finger E-box binding homeobox 1	protein-coding
693197	MIR612	GeneRif,	1	MIRN612|hsa-mir-612	11q13.1	microRNA 612	ncRNA
693190	MIR605	GeneRif,	1	MIRN605|hsa-mir-605	10q21.1	microRNA 605	ncRNA
693186	MIR601	GeneRif,	1	MIRN601|hsa-mir-601	9q33.3	microRNA 601	ncRNA
693177	MIR592	GeneRif,	1	MIRN592|hsa-mir-592	7q31.33	microRNA 592	ncRNA
693137	MIR552	GeneRif,	1	MIRN552|hsa-mir-552	1p34.3	microRNA 552	ncRNA
6929	TCF3	GeneRif,	3	E2A|E47|ITF1|TCF-3|VDIR|bHLHb21	19p13.3	transcription factor 3	protein-coding
6925	TCF4	GeneRif,	4	E2-2|ITF-2|ITF2|PTHS|SEF-2|SEF2|SEF2-1|SEF2-1A|SEF2-1B|SEF2-1D|TCF-4|bHLHb19	18q21.1	transcription factor 4	protein-coding
6910	TBX5	GeneRif,	2	HOS	12q24.1	T-box 5	protein-coding
6901	TAZ	GeneRif,	1	BTHS|CMD3A|EFE|EFE2|G4.5|LVNCX|Taz1	Xq28	tafazzin	protein-coding
6895	TARBP2	GeneRif,	1	LOQS|TRBP|TRBP1|TRBP2	12q13.13	TAR (HIV-1) RNA binding protein 2	protein-coding
6892	TAPBP	GeneRif,	2	NGS17|TAPA|TPN|TPSN	6p21.3	TAP binding protein (tapasin)	protein-coding
6890	TAP1	GeneRif,	1	ABC17|ABCB2|APT1|D6S114E|PSF-1|PSF1|RING4|TAP1*0102N|TAP1N	6p21.3	transporter 1, ATP-binding cassette, sub-family B (MDR/TAP)	protein-coding
689	BTF3	GeneRif,	2	BETA-NAC|BTF3a|BTF3b|NACB	5q13.2	basic transcription factor 3	protein-coding
688	KLF5	GeneRif,	3	BTEB2|CKLF|IKLF	13q22.1	Kruppel-like factor 5 (intestinal)	protein-coding
6876	TAGLN	GeneRif,	5	SM22|SMCC|TAGLN1|WS3-10	11q23.2	transgelin	protein-coding
687	KLF9	GeneRif,	1	BTEB|BTEB1	9q13	Kruppel-like factor 9	protein-coding
6869	TACR1	GeneRif,	1	NK1R|NKIR|SPR|TAC1R	2p12	tachykinin receptor 1	protein-coding
6868	ADAM17	GeneRif,	2	ADAM18|CD156B|CSVP|NISBD|NISBD1|TACE	2p25	ADAM metallopeptidase domain 17	protein-coding
6865	TACR2	GeneRif,	1	NK2R|NKNAR|SKR|TAC2R	10q22.1	tachykinin receptor 2	protein-coding
6863	TAC1	GeneRif,	2	Hs.2563|NK2|NKNA|NPK|TAC2	7q21-q22	tachykinin, precursor 1	protein-coding
6862	T	GeneRif,	1	SAVA|TFT	6q27	T, brachyury homolog (mouse)	protein-coding
6855	SYP	GeneRif,	1	MRX96|MRXSYP	Xp11.23-p11.22	synaptophysin	protein-coding
6850	SYK	GeneRif,	2	p72-Syk	9q22	spleen tyrosine kinase	protein-coding
6838	SURF6	GWASCatalog,	1	RRP14	9q34.2	surfeit 6	protein-coding
6820	SULT2B1	GWASCatalog,	1	HSST2	19q13.3	sulfotransferase family, cytosolic, 2B, member 1	protein-coding
682	BSG	GeneRif,	4	5F7|CD147|EMMPRIN|M6|OK|TCSF	19p13.3	basigin (Ok blood group)	protein-coding
6817	SULT1A1	GAD,	15	HAST1/HAST2|P-PST|PST|ST1A1|ST1A3|STP|STP1|TSPST1	16p12.1	sulfotransferase family, cytosolic, 1A, phenol-preferring, member 1	protein-coding
6799	SULT1A2	GAD,	5	HAST4|P-PST|ST1A2|STP2|TSPST2	16p12.1	sulfotransferase family, cytosolic, 1A, phenol-preferring, member 2	protein-coding
6789	STK4	GeneRif,	1	KRS2|MST1|TIIAC|YSK3	20q11.2-q13.2	serine/threonine kinase 4	protein-coding
6786	STIM1	GeneRif,	2	D11S4896E|GOK|IMD10|STRMK|TAM|TAM1	11p15.5	stromal interaction molecule 1	protein-coding
6781	STC1	GeneRif,	3	STC	8p21.2	stanniocalcin 1	protein-coding
6778	STAT6	GeneRif,	3	D12S1644|IL-4-STAT|STAT6B|STAT6C	12q13	signal transducer and activator of transcription 6, interleukin-4 induced	protein-coding
6777	STAT5B	GeneRif,	1	STAT5	17q11.2	signal transducer and activator of transcription 5B	protein-coding
6776	STAT5A	GeneRif,	2	MGF|STAT5	17q11.2	signal transducer and activator of transcription 5A	protein-coding
6775079	COX2	CRCGene,		-	-	cytochrome c oxidase subunit II	protein-coding
6774	STAT3	GeneRif,	36	ADMIO|APRF|HIES	17q21.31	signal transducer and activator of transcription 3 (acute-phase response factor)	protein-coding
6768	ST14	GeneRif,	2	ARCI11|HAI|MT-SP1|MTSP1|PRSS14|SNC19|TADG15|TMPRSS14	11q24-q25	suppression of tumorigenicity 14 (colon carcinoma)	protein-coding
6767	ST13	GeneRif,	2	AAG2|FAM10A1|FAM10A4|HIP|HOP|HSPABP|HSPABP1|P48|PRO0786|SNC6	22q13.2	suppression of tumorigenicity 13 (colon carcinoma) (Hsp70 interacting protein)	protein-coding
6752	SSTR2	GeneRif,	1	-	17q24	somatostatin receptor 2	protein-coding
675	BRCA2	GAD,	5	BRCC2|BROVCA2|FACD|FAD|FAD1|FANCD|FANCD1|GLM3|PNCA2|XRCC11	13q12.3	breast cancer 2, early onset	protein-coding
6726	SRP9	GeneRif,	1	ALURBP	1q42.12	signal recognition particle 9kDa	protein-coding
6717	SRI	GeneRif,	1	CP-22|CP22|SCN|V19	7q21.1	sorcin	protein-coding
6714	SRC	GeneRif,	12	ASV|SRC1|c-SRC|p60-Src	20q12-q13	SRC proto-oncogene, non-receptor tyrosine kinase	protein-coding
6709	SPTAN1	GeneRif,	1	EIEE5|NEAS|SPTA2	9q34.11	spectrin, alpha, non-erythrocytic 1	protein-coding
6707	SPRR3	GeneRif,	1	-	1q21-q22	small proline-rich protein 3	protein-coding
6699	SPRR1B	GeneRif,	1	CORNIFIN|GADD33|SPRR1	1q21-q22	small proline-rich protein 1B	protein-coding
6696	SPP1	GeneRif,	12	BNSP|BSPI|ETA-1|OPN	4q22.1	secreted phosphoprotein 1	protein-coding
6693	SPN	GeneRif,	1	CD43|GALGP|GPL115|LSN	16p11.2	sialophorin	protein-coding
6692	SPINT1	GeneRif,	1	HAI|HAI1|MANSC2	15q15.1	serine peptidase inhibitor, Kunitz type 1	protein-coding
6690	SPINK1	GeneRif,	6	PCTT|PSTI|Spink3|TATI|TCP	5q32	serine peptidase inhibitor, Kazal type 1	protein-coding
6678	SPARC	GeneRif,	5	ON	5q31.3-q32	secreted protein, acidic, cysteine-rich (osteonectin)	protein-coding
6671	SP4	GeneRif,	1	HF1B|SPR-1	7p15.3	Sp4 transcription factor	protein-coding
6670	SP3	GeneRif,	1	SPR2	2q31	Sp3 transcription factor	protein-coding
6667	SP1	GeneRif,	5	-	12q13.1	Sp1 transcription factor	protein-coding
6662	SOX9	GeneRif,	7	CMD1|CMPD1|SRA1	17q24.3	SRY (sex determining region Y)-box 9	protein-coding
6659	SOX4	GeneRif,	1	EVI16	6p22.3	SRY (sex determining region Y)-box 4	protein-coding
6657	SOX2	GeneRif,	7	ANOP3|MCOPS3	3q26.3-q27	SRY (sex determining region Y)-box 2	protein-coding
6647	SOD1	GeneRif,	3	ALS|ALS1|HEL-S-44|IPOA|SOD|hSod1|homodimer	21q22.11	superoxide dismutase 1, soluble	protein-coding
6642	SNX1	GeneRif,	1	HsT17379|VPS5	15q22.31	sorting nexin 1	protein-coding
6640	SNTA1	GeneRif,	1	LQT12|SNT1|TACIP1|dJ1187J4.5	20q11.2	syntrophin, alpha 1	protein-coding
664	BNIP3	GeneRif,	4	NIP3	10q26.3	BCL2/adenovirus E1B 19kDa interacting protein 3	protein-coding
6624	FSCN1	GeneRif,	4	FAN1|HSN|SNL|p55	7p22	fascin actin-bundling protein 1	protein-coding
6623	SNCG	GeneRif,	6	BCSG1|SR	10q23.2-q23.3	synuclein, gamma (breast cancer-specific protein 1)	protein-coding
6615	SNAI1	GeneRif,	13	SLUGH2|SNA|SNAH|SNAIL|SNAIL1|dJ710H13.1	20q13.2	snail family zinc finger 1	protein-coding
6609	SMPD1	GeneRif,	2	ASM|ASMASE|NPD	11p15.4-p15.1	sphingomyelin phosphodiesterase 1, acid lysosomal	protein-coding
6608	SMO	GeneRif,	2	FZD11|Gx|SMOH	7q32.3	smoothened, frizzled class receptor	protein-coding
6601	SMARCC2	GeneRif,	1	BAF170|CRACC2|Rsc8	12q13.2	SWI/SNF related, matrix associated, actin dependent regulator of chromatin, subfamily c, member 2	protein-coding
6598	SMARCB1	GeneRif,	1	BAF47|INI1|MRD15|PPP1R144|RDT|RTPS1|SNF5|SNF5L1|SWNTS1|Sfh1p|Snr1|hSNFS	22q11.23|22q11	SWI/SNF related, matrix associated, actin dependent regulator of chromatin, subfamily b, member 1	protein-coding
6596	HLTF	GeneRif,	1	HIP116|HIP116A|HLTF1|RNF80|SMARCA3|SNF2L3|ZBU1	3q25.1-q26.1	helicase-like transcription factor	protein-coding
6591	SNAI2	GeneRif,	8	SLUG|SLUGH1|SNAIL2|WS2D	8q11	snail family zinc finger 2	protein-coding
659	BMPR2	GAD,	1	BMPR-II|BMPR3|BMR2|BRK-3|POVD1|PPH1|T-ALK	2q33-q34	bone morphogenetic protein receptor, type II (serine/threonine kinase)	protein-coding
6582	SLC22A2	GeneRif,	1	2002-10-01	6q25.3	solute carrier family 22 (organic cation transporter), member 2	protein-coding
6573	SLC19A1	GAD,	3	CHMD|FOLT|IFC1|REFC|RFC1	21q22.3	solute carrier family 19 (folate transporter), member 1	protein-coding
6566	SLC16A1	GeneRif,	1	HHF7|MCT|MCT1|MCT1D	1p12	solute carrier family 16 (monocarboxylate transporter), member 1	protein-coding
6555	SLC10A2	GAD,	3	ASBT|IBAT|ISBT|NTCP2|PBAM	13q33	solute carrier family 10 (sodium/bile acid cotransporter), member 2	protein-coding
655	BMP7	GeneRif,	2	OP-1	20q13	bone morphogenetic protein 7	protein-coding
6541	SLC7A1	GeneRif,	1	ATRC1|CAT-1|ERR|HCAT1|REC1L	13q12.3	solute carrier family 7 (cationic amino acid transporter, y+ system), member 1	protein-coding
653677	SEC1P	GWASCatalog,	1	SEC1	19q13.33	secretory blood group 1, pseudogene	pseudo
653220	XAGE1B	GeneRif,	1	CT12.1|CT12.1A|CT12.1B|CTP9|GAGED2|XAGE-1|XAGE1|XAGE1A	Xp11.22	X antigen family, member 1B	protein-coding
6523	SLC5A1	GeneRif,	1	D22S675|NAGT|SGLT1	22q12.3	solute carrier family 5 (sodium/glucose cotransporter), member 1	protein-coding
6513	SLC2A1	GeneRif,	12	DYT17|DYT18|DYT9|EIG12|GLUT|GLUT-1|GLUT1|GLUT1DS|HTLVR|PED	1p34.2	solute carrier family 2 (facilitated glucose transporter), member 1	protein-coding
65125	WNK1	GWASCatalog,	1	HSAN2|HSN2|KDP|PPP1R167|PRKWNK1|PSK|p65	12p13.3	WNK lysine deficient protein kinase 1	protein-coding
651	BMP3	GeneRif,	2	BMP-3A	4q21	bone morphogenetic protein 3	protein-coding
6502	SKP2	GeneRif,	3	FBL1|FBXL1|FLB1|p45	5p13	S-phase kinase-associated protein 2, E3 ubiquitin protein ligase	protein-coding
65009	NDRG4	GeneRif,	2	BDM1|SMAP-8|SMAP8	16q21	NDRG family member 4	protein-coding
6498	SKIL	GeneRif,	1	SNO|SnoA|SnoI|SnoN	3q26	SKI-like proto-oncogene	protein-coding
6495	SIX1	GeneRif,	3	BOS3|DFNA23|TIP39	14q23.1	SIX homeobox 1	protein-coding
64946	CENPH	GeneRif,	1	-	5p15.2	centromere protein H	protein-coding
6494	SIPA1	GeneRif,	1	SPA1	11q13	signal-induced proliferation-associated 1	protein-coding
6493	SIM2	GeneRif,	1	HMC13F06|HMC29C01|SIM|bHLHe15	21q22.13	single-minded family bHLH transcription factor 2	protein-coding
649	BMP1	GAD,	1	OI13|PCOLC|PCP|PCP2|TLD	8p21.3	bone morphogenetic protein 1	protein-coding
64866	CDCP1	GeneRif,	4	CD318|SIMA135|TRASK	3p21.31	CUB domain containing protein 1	protein-coding
64859	NABP1	GWASCatalog,	1	OBFC2A|SOSS-B2|SSB2	2q32.3	nucleic acid binding protein 1	protein-coding
6480	ST6GAL1	GeneRif,	5	SIAT1|ST6GalI|ST6N	3q27.3	ST6 beta-galactosamide alpha-2,6-sialyltranferase 1	protein-coding
648	BMI1	GeneRif,	7	FLVI2/BMI1|PCGF4|RNF51	10p11.23	BMI1 proto-oncogene, polycomb ring finger	protein-coding
64785	GINS3	GeneRif,	1	PSF3	16q21	GINS complex subunit 3 (Psf3 homolog)	protein-coding
64759	TNS3	GWASCatalog,	1	TEM6|TENS1	7p12.3	tensin 3	protein-coding
64754	SMYD3	GAD,	1	KMT3E|ZMYND1|ZNFN3A1|bA74P14.1	1q44	SET and MYND domain containing 3	protein-coding
64710	NUCKS1	GeneRif,	1	JC7|NUCKS	1q32.1	nuclear casein kinase and cyclin-dependent kinase substrate 1	protein-coding
6470	SHMT1	GAD,	5	CSHMT|SHMT	17p11.2	serine hydroxymethyltransferase 1 (soluble)	protein-coding
646909	RPL17P33	GWASCatalog,	1	RPL17_19_888	8p12	ribosomal protein L17 pseudogene 33	pseudo
64682	ANAPC1	GeneRif,	1	APC1|MCPR|TSG24	2q12.1	anaphase promoting complex subunit 1	protein-coding
6464	SHC1	GeneRif,	2	SHC|SHCA	1q21	SHC (Src homology 2 domain containing) transforming protein 1	protein-coding
6462	SHBG	GeneRif,	1	ABP|SBP|TEBG	17p13.1	sex hormone-binding globulin	protein-coding
6457	SH3GL3	GeneRif,	1	CNSA3|EEN-B2|HsT19371|SH3D2C|SH3P13	15q24	SH3-domain GRB2-like 3	protein-coding
645174	RPL21P46	GWASCatalog,	1	RPL21_14_463	4p15.31	ribosomal protein L21 pseudogene 46	pseudo
64478	CSMD1	GeneRif,	2	PPP1R24	8p23.2	CUB and Sushi multiple domains 1	protein-coding
644429	HMGB3P15	GWASCatalog,	1	-	4q22.3	high mobility group box 3 pseudogene 15	pseudo
64405	CDH22	GeneRif,	1	C20orf25|dJ998H6.1	20q13.1	cadherin 22, type 2	protein-coding
643911	CRNDE	GeneRif,	1	LINC00180|NCRNA00180	16q12.2	colorectal neoplasia differentially expressed (non-protein coding)	ncRNA
64386	MMP25	GeneRif,	1	MMP-25|MMP20|MMP20A|MMPL1|MT-MMP 6|MT-MMP6|MT6-MMP|MT6MMP|MTMMP6	16p13.3	matrix metallopeptidase 25	protein-coding
64359	NXN	GWASCatalog,	1	NRX|TRG-4	17p13.3	nucleoredoxin	protein-coding
6434	TRA2B	GeneRif,	1	Htra2-beta|PPP1R156|SFRS10|SRFS10|TRA2-BETA|TRAN2B	3q26.2-q27	transformer 2 beta homolog (Drosophila)	protein-coding
64321	SOX17	GeneRif,	1	VUR3	8q11.23	SRY (sex determining region Y)-box 17	protein-coding
64318	NOC3L	GeneRif,	1	AD24|C10orf117|FAD24	10q23.33	nucleolar complex associated 3 homolog (S. cerevisiae)	protein-coding
6431	SRSF6	GeneRif,	1	B52|HEL-S-91|SFRS6|SRP55	20q12-q13.1	serine/arginine-rich splicing factor 6	protein-coding
643	CXCR5	GeneRif,	1	BLR1|CD185|MDR15	11q23.3	chemokine (C-X-C motif) receptor 5	protein-coding
6428	SRSF3	GeneRif,	3	SFRS3|SRp20	6p21	serine/arginine-rich splicing factor 3	protein-coding
6426	SRSF1	GeneRif,	1	ASF|SF2|SF2p33|SFRS1|SRp30a	17q22	serine/arginine-rich splicing factor 1	protein-coding
6424	SFRP4	GAD,	1	FRP-4|FRPHE|sFRP-4	7p14.1	secreted frizzled-related protein 4	protein-coding
6422	SFRP1	GeneRif,	1	FRP|FRP-1|FRP1|FrzA|SARP2	8p11.21	secreted frizzled-related protein 1	protein-coding
6421	SFPQ	GeneRif,	2	POMP100|PPP1R140|PSF	1p34.3	splicing factor proline/glutamine-rich	protein-coding
6418	SET	GeneRif,	1	2PP2A|I2PP2A|IGAAD|IPP2A2|PHAPII|TAF-I|TAF-IBETA	9q34	SET nuclear proto-oncogene	protein-coding
64146	PDF	GeneRif,	1	-	16q22.1	peptide deformylase (mitochondrial)	protein-coding
64083	GOLPH3	GeneRif,	1	GOPP1|GPP34|MIDAS|Vps74	5p13.3	golgi phosphoprotein 3 (coat-protein)	protein-coding
6406	SEMG1	GeneRif,	1	CT103|SEMG|SGI|dJ172H20.2	20q12-q13.2	semenogelin I	protein-coding
6405	SEMA3F	GeneRif,	1	SEMA-IV|SEMA4|SEMAK	3p21.3	sema domain, immunoglobulin domain (Ig), short basic domain, secreted, (semaphorin) 3F	protein-coding
6402	SELL	GeneRif,	1	CD62L|LAM1|LECAM1|LEU8|LNHR|LSEL|LYAM1|PLNHR|TQ1	1q24.2	selectin L	protein-coding
6400	SEL1L	GeneRif,	1	PRO1063|SEL1-LIKE|SEL1L1	14q31	sel-1 suppressor of lin-12-like (C. elegans)	protein-coding
63923	TNN	GeneRif,	1	TN-W	1q23-q24	tenascin N	protein-coding
6392	SDHD	GeneRif,	1	CBT1|CII-4|CWS3|PGL|PGL1|QPs3|SDH4|cybS	11q23	succinate dehydrogenase complex, subunit D, integral membrane protein	protein-coding
6390	SDHB	GeneRif,	1	CWS2|IP|PGL4|SDH|SDH1|SDH2|SDHIP	1p36.1-p35	succinate dehydrogenase complex, subunit B, iron sulfur (Ip)	protein-coding
6386	SDCBP	GeneRif,	1	MDA-9|MDA9|ST1|SYCL|TACIP18	8q12	syndecan binding protein (syntenin)	protein-coding
6383	SDC2	GeneRif,	4	CD362|HSPG|HSPG1|SYND2	8q22-q23	syndecan 2	protein-coding
6382	SDC1	GeneRif,	2	CD138|SDC|SYND1|syndecan	2p24.1	syndecan 1	protein-coding
638	BIK	GeneRif,	2	BIP1|BP4|NBK	22q13.31	BCL2-interacting killer (apoptosis-inducing)	protein-coding
6376	CX3CL1	GAD,	1	ABCD-3|C3Xkine|CXC3|CXC3C|NTN|NTT|SCYD1|fractalkine|neurotactin	16q13	chemokine (C-X3-C motif) ligand 1	protein-coding
6370	CCL25	GeneRif,	1	Ckb15|SCYA25|TECK	19p13.2	chemokine (C-C motif) ligand 25	protein-coding
6369	CCL24	GeneRif,	1	Ckb-6|MPIF-2|MPIF2|SCYA24	7q11.23	chemokine (C-C motif) ligand 24	protein-coding
6366	CCL21	GeneRif,	1	6Ckine|CKb9|ECL|SCYA21|SLC|TCA4	9p13	chemokine (C-C motif) ligand 21	protein-coding
6364	CCL20	GeneRif,	3	CKb4|Exodus|LARC|MIP-3-alpha|MIP-3a|MIP3A|SCYA20|ST38	2q36.3	chemokine (C-C motif) ligand 20	protein-coding
6362	CCL18	GeneRif,	1	AMAC-1|AMAC1|CKb7|DC-CK1|DCCK1|MIP-4|PARC|SCYA18	17q12	chemokine (C-C motif) ligand 18 (pulmonary and activation-regulated)	protein-coding
6361	CCL17	GeneRif,	2	A-152E5.3|ABCD-2|SCYA17|TARC	16q13	chemokine (C-C motif) ligand 17	protein-coding
6356	CCL11	GeneRif,	1	SCYA11	17q12	chemokine (C-C motif) ligand 11	protein-coding
6352	CCL5	GeneRif,	3	D17S136E|RANTES|SCYA5|SIS-delta|SISd|TCP228|eoCP	17q12	chemokine (C-C motif) ligand 5	protein-coding
635	BHMT	GAD,	1	BHMT1|HEL-S-61p	5q14.1	betaine--homocysteine S-methyltransferase	protein-coding
6347	CCL2	GeneRif,	4	GDCF-2|HC11|HSMCR30|MCAF|MCP-1|MCP1|SCYA2|SMC-CF	17q11.2-q12	chemokine (C-C motif) ligand 2	protein-coding
6346	CCL1	GAD,	1	I-309|P500|SCYA1|SISe|TCA3	17q12	chemokine (C-C motif) ligand 1	protein-coding
634	CEACAM1	GeneRif,	10	BGP|BGP1|BGPI	19q13.2	carcinoembryonic antigen-related cell adhesion molecule 1 (biliary glycoprotein)	protein-coding
6331	SCN5A	GeneRif,	1	CDCD2|CMD1E|CMPD2|HB1|HB2|HBBD|HH1|ICCD|IVF|LQT3|Nav1.5|PFHB1|SSS1|VF1	3p21	sodium channel, voltage gated, type V alpha subunit	protein-coding
633	BGN	GeneRif,	1	DSPG1|PG-S1|PGI|SLRR1A	Xq28	biglycan	protein-coding
6319	SCD	GeneRif,	1	FADS5|MSTP008|SCD1|SCDOS	10q24.31	stearoyl-CoA desaturase (delta-9-desaturase)	protein-coding
6304	SATB1	GeneRif,	4	-	3p23	SATB homeobox 1	protein-coding
6303	SAT1	GeneRif,	4	DC21|KFSD|KFSDX|SAT|SSAT|SSAT-1	Xp22.1	spermidine/spermine N1-acetyltransferase 1	protein-coding
6300	MAPK12	GeneRif,	1	ERK-6|ERK3|ERK6|MAPK 12|P38GAMMA|PRKM12|SAPK-3|SAPK3	22q13.33	mitogen-activated protein kinase 12	protein-coding
6288	SAA1	GeneRif,	1	PIG4|SAA|SAA2|TP53I4	11p15.1	serum amyloid A1	protein-coding
6287	SAA@	GeneRif,	1	SAA|SAA4	11p	serum amyloid A1 cluster	other
6286	S100P	GeneRif,	2	MIG9	4p16	S100 calcium binding protein P	protein-coding
6285	S100B	GeneRif,	2	NEF|S100|S100-B|S100beta	21q22.3	S100 calcium binding protein B	protein-coding
6282	S100A11	GeneRif,	1	HEL-S-43|MLN70|S100C	1q21	S100 calcium binding protein A11	protein-coding
6281	S100A10	GeneRif,	1	42C|ANX2L|ANX2LG|CAL1L|CLP11|Ca[1]|GP11|P11|p10	1q21	S100 calcium binding protein A10	protein-coding
6280	S100A9	GeneRif,	3	60B8AG|CAGB|CFAG|CGLB|L1AG|LIAG|MAC387|MIF|MRP14|NIF|P14	1q21	S100 calcium binding protein A9	protein-coding
6279	S100A8	GeneRif,	2	60B8AG|CAGA|CFAG|CGLA|CP-10|L1Ag|MA387|MIF|MRP8|NIF|P8	1q21	S100 calcium binding protein A8	protein-coding
6277	S100A6	GeneRif,	1	2A9|5B10|CABP|CACY|PRA	1q21	S100 calcium binding protein A6	protein-coding
6275	S100A4	GeneRif,	11	18A2|42A|CAPL|FSP1|MTS1|P9KA|PEL98	1q21	S100 calcium binding protein A4	protein-coding
627	BDNF	GeneRif,	1	ANON2|BULN2	11p13	brain-derived neurotrophic factor	protein-coding
6263	RYR3	GeneRif,	1	RYR-3	15q14-q15	ryanodine receptor 3	protein-coding
6258	RXRG	GeneRif,	1	NR2B3|RXRC	1q22-q23	retinoid X receptor, gamma	protein-coding
6241	RRM2	GeneRif,	1	R2|RR2|RR2M	2p25-p24	ribonucleotide reductase M2	protein-coding
6240	RRM1	GeneRif,	1	R1|RIR1|RR1	11p15.5	ribonucleotide reductase M1	protein-coding
6239	RREB1	GeneRif,	1	FINB|HNT|LZ321|RREB-1|Zep-1	6p25	ras responsive element binding protein 1	protein-coding
6238	RRBP1	GeneRif,	1	ES/130|ES130|RRp|hES	20p12	ribosome binding protein 1	protein-coding
6159	RPL29	GeneRif,	1	HIP|HUMRPL29|L29|RPL29P10|RPL29_3_370	3p21.3-p21.2	ribosomal protein L29	protein-coding
6141	RPL18	GWASCatalog,	1	L18	19q13	ribosomal protein L18	protein-coding
6093	ROCK1	GeneRif,	7	P160ROCK|ROCK-I	18q11.1	Rho-associated, coiled-coil containing protein kinase 1	protein-coding
6092	ROBO2	GeneRif,	1	SAX3	3p12.3	roundabout, axon guidance receptor, homolog 2 (Drosophila)	protein-coding
6091	ROBO1	GeneRif,	2	DUTT1|SAX3	3p12	roundabout, axon guidance receptor, homolog 1 (Drosophila)	protein-coding
608	TNFRSF17	GeneRif,	1	BCM|BCMA|CD269|TNFRSF13A	16p13.1	tumor necrosis factor receptor superfamily, member 17	protein-coding
607	BCL9	GeneRif,	1	LGS	1q21	B-cell CLL/lymphoma 9	protein-coding
60682	SMAP1	GeneRif,	1	SMAP-1	6q13	small ArfGAP 1	protein-coding
6059	ABCE1	GeneRif,	1	ABC38|OABP|RLI|RNASEL1|RNASELI|RNS4I	4q31	ATP-binding cassette, sub-family E (OABP), member 1	protein-coding
60529	ALX4	GeneRif,	1	CRS5|FND2	11p11.2	ALX homeobox 4	protein-coding
60489	APOBEC3G	GeneRif,	1	A3G|ARCD|ARP-9|ARP9|CEM-15|CEM15|MDS019|bK150C2.7|dJ494G10.1	22q13.1-q13.2	apolipoprotein B mRNA editing enzyme, catalytic polypeptide-like 3G	protein-coding
6045	RNF2	GeneRif,	1	BAP-1|BAP1|DING|HIPI3|RING1B|RING2	1q25.3	ring finger protein 2	protein-coding
6041	RNASEL	GAD,	1	PRCA1|RNS4	1q25	ribonuclease L (2',5'-oligoisoadenylate synthetase-dependent)	protein-coding
604	BCL6	GeneRif,	1	BCL5|BCL6A|LAZ3|ZBTB27|ZNF51	3q27	B-cell CLL/lymphoma 6	protein-coding
6035	RNASE1	GAD,	1	RAC1|RIB1|RNS1	14q11.2	ribonuclease, RNase A family, 1 (pancreatic)	protein-coding
602	BCL3	GeneRif,	2	BCL4|D19S37	19q13.1-q13.2	B-cell CLL/lymphoma 3	protein-coding
6004	RGS16	GeneRif,	1	A28-RGS14|A28-RGS14P|RGS-R	1q25-q31	regulator of G-protein signaling 16	protein-coding
5997	RGS2	GeneRif,	1	G0S8	1q31	regulator of G-protein signaling 2	protein-coding
5983	RFC3	GeneRif,	1	RFC38	13q13.2	replication factor C (activator 1) 3, 38kDa	protein-coding
5981	RFC1	GAD,	2	A1|MHCBFB|PO-GA|RECC1|RFC|RFC140	4p14-p13	replication factor C (activator 1) 1, 145kDa	protein-coding
5979	RET	GeneRif,	2	CDHF12|CDHR16|HSCR1|MEN2A|MEN2B|MTC1|PTC|RET-ELE1|RET51	10q11.2	ret proto-oncogene	protein-coding
5970	RELA	GeneRif,	9	NFKB3|p65	11q13	v-rel avian reticuloendotheliosis viral oncogene homolog A	protein-coding
5967	REG1A	GeneRif,	1	ICRF|P19|PSP|PSPS|PSPS1|PTP|REG	2p12	regenerating islet-derived 1 alpha	protein-coding
5965	RECQL	GAD,	1	RECQL1|RecQ1	12p12	RecQ helicase-like	protein-coding
5935	RBM3	GeneRif,	3	IS1-RNPL|RNPL	Xp11.2	RNA binding motif (RNP1, RRM) protein 3	protein-coding
59345	GNB4	GAD,	1	CMTD1F	3q26.33	guanine nucleotide binding protein (G protein), beta polypeptide 4	protein-coding
59340	HRH4	GeneRif,	2	AXOR35|BG26|GPCR105|GPRv53|H4|H4R|HH4R	18q11.2	histamine receptor H4	protein-coding
5934	RBL2	GeneRif,	1	P130|Rb2	16q12.2	retinoblastoma-like 2	protein-coding
59272	ACE2	GeneRif,	1	ACEH	Xp22	angiotensin I converting enzyme 2	protein-coding
5918	RARRES1	GeneRif,	1	LXNL|PERG-1|TIG1	3q25.32	retinoic acid receptor responder (tazarotene induced) 1	protein-coding
5915	RARB	GeneRif,	4	HAP|MCOPS12|NR1B2|RRB2	3p24.2	retinoic acid receptor, beta	protein-coding
59067	IL21	GeneRif,	1	CVID11|IL-21|Za11	4q26-q27	interleukin 21	protein-coding
5901	RAN	GeneRif,	2	ARA24|Gsp1|TC4	12q24.3	RAN, member RAS oncogene family	protein-coding
5899	RALB	GeneRif,	1	-	2q14.2	v-ral simian leukemia viral oncogene homolog B	protein-coding
5898	RALA	GeneRif,	1	RAL	7p15-p13	v-ral simian leukemia viral oncogene homolog A (ras related)	protein-coding
5893	RAD52	GAD,	1	-	12p13-p12.2	RAD52 homolog (S. cerevisiae)	protein-coding
5888	RAD51	GAD,	2	BRCC5|HRAD51|HsRad51|HsT16930|MRMV2|RAD51A|RECA	15q15.1	RAD51 recombinase	protein-coding
5887	RAD23B	GAD,	2	HHR23B|HR23B|P58	9q31.2	RAD23 homolog B (S. cerevisiae)	protein-coding
5883	RAD9A	GAD,	1	RAD9	11q13.1-q13.2	RAD9 homolog A (S. pombe)	protein-coding
5879	RAC1	GeneRif,	10	MIG5|Rac-1|TC-25|p21-Rac1	7p22	ras-related C3 botulinum toxin substrate 1 (rho family, small GTP binding protein Rac1)	protein-coding
586	BCAT1	GeneRif,	1	BCATC|BCT1|ECA39|MECA39|PNAS121|PP18	12p12.1	branched chain amino-acid transaminase 1, cytosolic	protein-coding
58508	KMT2C	GeneRif,	4	HALR|MLL3	7q36.1	lysine (K)-specific methyltransferase 2C	protein-coding
58477	SRPRB	GeneRif,	1	APMCF1	3q22.1	signal recognition particle receptor, B subunit	protein-coding
5829	PXN	GeneRif,	3	-	12q24.31	paxillin	protein-coding
58155	PTBP2	GeneRif,	1	PTBLP|brPTB|nPTB	1p21.3	polypyrimidine tract binding protein 2	protein-coding
5801	PTPRR	GeneRif,	1	EC-PTP|PCPTP1|PTP-SL|PTPBR7|PTPRQ	12q15	protein tyrosine phosphatase, receptor type, R	protein-coding
5796	PTPRK	GeneRif,	1	R-PTP-kappa	6q22.2-q22.3	protein tyrosine phosphatase, receptor type, K	protein-coding
5793	PTPRG	GeneRif,	1	HPTPG|PTPG|R-PTP-GAMMA|RPTPG	3p21-p14	protein tyrosine phosphatase, receptor type, G	protein-coding
57863	CADM3	GeneRif,	1	BIgR|IGSF4B|NECL1|Necl-1|TSLL1|synCAM3	1q21.2-q22	cell adhesion molecule 3	protein-coding
5786	PTPRA	GeneRif,	1	HEPTP|HLPR|HPTPA|HPTPalpha|LRP|PTPA|PTPRL2|R-PTP-alpha|RPTPA	20p13	protein tyrosine phosphatase, receptor type, A	protein-coding
5784	PTPN14	GeneRif,	1	PEZ|PTP36	1q32.2	protein tyrosine phosphatase, non-receptor type 14	protein-coding
5783	PTPN13	GAD,	2	FAP-1|PNP1|PTP-BAS|PTP-BL|PTP1E|PTPL1|PTPLE|hPTP1E	4q21.3	protein tyrosine phosphatase, non-receptor type 13 (APO-1/CD95 (Fas)-associated phosphatase)	protein-coding
5782	PTPN12	OMIM,		PTP-PEST|PTPG1	7q11.23	protein tyrosine phosphatase, non-receptor type 12	protein-coding
57817	HAMP	GeneRif,	1	HEPC|HFE2B|LEAP1|PLTR	19q13.1	hepcidin antimicrobial peptide	protein-coding
5781	PTPN11	GeneRif,	2	BPTP3|CFC|NS1|PTP-1D|PTP2C|SH-PTP2|SH-PTP3|SHP2	12q24	protein tyrosine phosphatase, non-receptor type 11	protein-coding
57805	CCAR2	GeneRif,	1	DBC-1|DBC1|KIAA1967|NET35|p30 DBC|p30DBC	8p22	cell cycle and apoptosis regulator 2	protein-coding
57761	TRIB3	GeneRif,	1	C20orf97|NIPK|SINK|SKIP3|TRB3	20p13-p12.2	tribbles pseudokinase 3	protein-coding
5774	PTPN3	GeneRif,	1	PTP-H1|PTPH1	9q31	protein tyrosine phosphatase, non-receptor type 3	protein-coding
5771	PTPN2	GAD,	1	PTN2|PTPT|TC-PTP|TCELLPTP|TCPTP	18p11.3-p11.2	protein tyrosine phosphatase, non-receptor type 2	protein-coding
5770	PTPN1	GeneRif,	3	PTP1B	20q13.1-q13.2	protein tyrosine phosphatase, non-receptor type 1	protein-coding
57646	USP28	GeneRif,	1	-	11q23	ubiquitin specific peptidase 28	protein-coding
57634	EP400	GeneRif,	1	CAGH32|P400|TNRC12	12q24.33	E1A binding protein p400	protein-coding
57620	STIM2	GeneRif,	3	-	4p15.2	stromal interaction molecule 2	protein-coding
57615	ZNF492	GWASCatalog,	1	ZNF115	19p12	zinc finger protein 492	protein-coding
57604	KIAA1456	GWASCatalog,	1	C8orf79|TRM9L	8p22	KIAA1456	protein-coding
57575	PCDH10	GeneRif,	3	OL-PCDH|PCDH19	4q28.3	protocadherin 10	protein-coding
5754	PTK7	GeneRif,	1	CCK-4|CCK4	6p21.1-p12.2	protein tyrosine kinase 7 (inactive)	protein-coding
57509	MTUS1	GeneRif,	1	ATBP|ATIP|ICIS|MP44|MTSG1	8p22	microtubule associated tumor suppressor 1	protein-coding
57492	ARID1B	GeneRif,	1	6A3-5|BAF250B|BRIGHT|DAN15|ELD/OSA1|MRD12|OSA2|P250R	6q25.1	AT rich interactive domain 1B (SWI1-like)	protein-coding
5747	PTK2	GeneRif,	8	FADK|FAK|FAK1|FRNK|PPP1R71|p125FAK|pp125FAK	8q24.3	protein tyrosine kinase 2	protein-coding
5745	PTH1R	GeneRif,	1	PFE|PTHR|PTHR1	3p22-p21.1	parathyroid hormone 1 receptor	protein-coding
57448	BIRC6	GeneRif,	2	APOLLON|BRUCE	2p22.3	baculoviral IAP repeat containing 6	protein-coding
57447	NDRG2	GeneRif,	3	SYLD	14q11.2	NDRG family member 2	protein-coding
574456	MIR497	GeneRif,	2	MIRN497|hsa-mir-497	17p13.1	microRNA 497	ncRNA
574452	MIR494	GeneRif,	1	MIRN494|hsa-mir-494	14q32.31	microRNA 494	ncRNA
574450	MIR493	GeneRif,	2	MIRN493|hsa-mir-493	14q32.2	microRNA 493	ncRNA
574444	MIR491	GeneRif,	1	MIRN491|hsa-mir-491	9p21.3	microRNA 491	ncRNA
574411	MIR451A	GeneRif,	2	MIR451|MIRN451|hsa-mir-451|hsa-mir-451a	17q11.2	microRNA 451a	ncRNA
5744	PTHLH	GeneRif,	3	BDE2|HHM|PLP|PTHR|PTHRP	12p12.1-p11.2	parathyroid hormone-like hormone	protein-coding
57414	RHBDD2	GeneRif,	1	NPD007|RHBDL7	7q11.23	rhomboid domain containing 2	protein-coding
57410	SCYL1	GeneRif,	1	GKLP|HT019|NKTL|NTKL|P105|TAPK|TEIF|TRAP	11q13	SCY1-like 1 (S. cerevisiae)	protein-coding
574032	MIR20B	GeneRif,	2	MIRN20B|hsa-mir-20b	Xq26.2	microRNA 20b	ncRNA
57402	S100A14	GeneRif,	1	BCMP84|S100A15	1q21.3	S100 calcium binding protein A14	protein-coding
5740	PTGIS	GeneRif,	2	CYP8|CYP8A1|PGIS|PTGI	20q13.13	prostaglandin I2 (prostacyclin) synthase	protein-coding
57379	AICDA	GeneRif,	1	AID|ARP2|CDA2|HEL-S-284|HIGM2	12p13	activation-induced cytidine deaminase	protein-coding
5729	PTGDR	GWASCatalog,	2	AS1|ASRT1|DP|DP1|PTGDR1	14q22.1	prostaglandin D2 receptor (DP)	protein-coding
5726	TAS2R38	GeneRif,	1	PTC|T2R38|T2R61	7q34	taste receptor, type 2, member 38	protein-coding
57215	THAP11	GeneRif,	1	CTG-B43a|CTG-B45d|HRIHFB2206|RONIN	16q22.1	THAP domain containing 11	protein-coding
5721	PSME2	GeneRif,	1	PA28B|PA28beta|REGbeta	14q11.2	proteasome (prosome, macropain) activator subunit 2 (PA28 beta)	protein-coding
5720	PSME1	GeneRif,	1	IFI5111|PA28A|PA28alpha|REGalpha	14q11.2	proteasome (prosome, macropain) activator subunit 1 (PA28 alpha)	protein-coding
572	BAD	GeneRif,	4	BBC2|BCL2L8	11q13.1	BCL2-associated agonist of cell death	protein-coding
57188	ADAMTSL3	GeneRif,	1	ADAMTSL-3	15q25.2	ADAMTS-like 3	protein-coding
57167	SALL4	GeneRif,	1	DRRS|HSAL4|ZNF797|dJ1112F19.1	20q13.2	spalt-like transcription factor 4	protein-coding
5716	PSMD10	GeneRif,	2	dJ889N15.2|p28|p28(GANK)	Xq22.3	proteasome (prosome, macropain) 26S subunit, non-ATPase, 10	protein-coding
57152	SLURP1	GeneRif,	1	ANUP|ARS|ArsB|LY6LS|MDM	8q24.3	secreted LY6/PLAUR domain containing 1	protein-coding
5715	PSMD9	GeneRif,	1	Rpn4|p27	12q24.31-q24.32	proteasome (prosome, macropain) 26S subunit, non-ATPase, 9	protein-coding
57144	PAK7	GeneRif,	1	PAK5	20p12	p21 protein (Cdc42/Rac)-activated kinase 7	protein-coding
57136	APMAP	GeneRif,	1	BSCv|C20orf3	20p11.2	adipocyte plasma membrane associated protein	protein-coding
57120	GOPC	GWASCatalog,	1	CAL|FIG|GOPC1|PIST|dJ94G16.2	6q21	golgi-associated PDZ and coiled-coil motif containing	protein-coding
57105	CYSLTR2	GeneRif,	1	CYSLT2|CYSLT2R|GPCR21|HG57|HPN321|KPG_011|PSEC0146	13q14.2	cysteinyl leukotriene receptor 2	protein-coding
57103	TIGAR	GWASCatalog,	1	C12orf5|FR2BP	12p13.3	TP53 induced glycolysis regulatory phosphatase	protein-coding
571	BACH1	GeneRif,	1	BACH-1|BTBD24	21q22.11	BTB and CNC homology 1, basic leucine zipper transcription factor 1	protein-coding
57097	PARP11	GWASCatalog,	1	ARTD11|C12orf6|MIB006	12p13.3	poly (ADP-ribose) polymerase family, member 11	protein-coding
5704	PSMC4	GeneRif,	1	MIP224|RPT3|S6|TBP-7|TBP7	19q13.11-q13.13	proteasome (prosome, macropain) 26S subunit, ATPase, 4	protein-coding
57019	CIAPIN1	GeneRif,	1	Anamorsin|DRE2|PRO0915	16q21	cytokine induced apoptosis inhibitor 1	protein-coding
57016	AKR1B10	GeneRif,	2	AKR1B11|AKR1B12|ALDRLn|ARL-1|ARL1|HIS|HSI	7q33	aldo-keto reductase family 1, member B10 (aldose reductase)	protein-coding
57007	ACKR3	GeneRif,	3	CMKOR1|CXC-R7|CXCR-7|CXCR7|GPR159|RDC-1|RDC1	2q37.3	atypical chemokine receptor 3	protein-coding
56998	CTNNBIP1	GeneRif,	2	ICAT	1p36.22	catenin, beta interacting protein 1	protein-coding
5699	PSMB10	GeneRif,	1	LMP10|MECL1|beta2i	16q22.1	proteasome (prosome, macropain) subunit, beta type, 10	protein-coding
56965	PARP6	GeneRif,	1	ARTD17|PARP-6-B1|PARP-6-C|pART17	15q23	poly (ADP-ribose) polymerase family, member 6	protein-coding
56963	RGMA	GeneRif,	2	RGM	15q26.1	repulsive guidance molecule family member a	protein-coding
5696	PSMB8	GeneRif,	2	ALDD|D6S216|D6S216E|JMP|LMP7|NKJO|PSMB5i|RING10	6p21.3	proteasome (prosome, macropain) subunit, beta type, 8	protein-coding
5695	PSMB7	GeneRif,	1	Z	9q34.11-q34.12	proteasome (prosome, macropain) subunit, beta type, 7	protein-coding
56938	ARNTL2	GeneRif,	1	BMAL2|CLIF|MOP9|PASD9|bHLHe6	12p12.2-p11.2	aryl hydrocarbon receptor nuclear translocator-like 2	protein-coding
56937	PMEPA1	GeneRif,	1	STAG1|TMEPAI	20q13.31-q13.33	prostate transmembrane protein, androgen induced 1	protein-coding
56924	PAK6	GeneRif,	1	PAK5	15q14	p21 protein (Cdc42/Rac)-activated kinase 6	protein-coding
56913	C1GALT1	GeneRif,	1	C1GALT|T-synthase	7p21.3	core 1 synthase, glycoprotein-N-acetylgalactosamine 3-beta-galactosyltransferase 1	protein-coding
5688	PSMA7	GeneRif,	1	C6|HSPC|RC6-1|XAPC7	20q13.33	proteasome (prosome, macropain) subunit, alpha type, 7	protein-coding
56853	CELF4	GAD,	1	BRUNOL-4|BRUNOL4	18q12	CUGBP, Elav-like family member 4	protein-coding
56848	SPHK2	GeneRif,	2	SK 2|SK-2|SPK 2|SPK-2	19q13.2	sphingosine kinase 2	protein-coding
56729	RETN	GAD,	3	ADSF|FIZZ3|RETN1|RSTN|XCP1	19p13.2	resistin	protein-coding
567	B2M	GeneRif,	4	-	15q21.1	beta-2-microglobulin	protein-coding
56667	MUC13	GeneRif,	1	DRCC1|MUC-13	3q21.2	mucin 13, cell surface associated	protein-coding
56649	TMPRSS4	GeneRif,	2	CAPH2|MT-SP2|TMPRSS3	11q23.3	transmembrane protease, serine 4	protein-coding
56616	DIABLO	GeneRif,	5	DFNA64|SMAC	12q24.31	diablo, IAP-binding mitochondrial protein	protein-coding
5655	KLK10	GeneRif,	1	NES1|PRSSL1	19q13	kallikrein-related peptidase 10	protein-coding
5653	KLK6	GeneRif,	4	Bssp|Klk7|PRSS18|PRSS9|SP59|hK6	19q13.3	kallikrein-related peptidase 6	protein-coding
5652	PRSS8	GeneRif,	1	CAP1|PROSTASIN	16p11.2	protease, serine, 8	protein-coding
5650	KLK7	GeneRif,	2	PRSS6|SCCE|hK7	19q13.41	kallikrein-related peptidase 7	protein-coding
56475	RPRM	GAD,	1	REPRIMO	2q23.3	reprimo, TP53 dependent G2 arrest mediator candidate	protein-coding
5641	LGMN	GeneRif,	1	AEP|LGMN1|PRSC1	14q32.1	legumain	protein-coding
5629	PROX1	GeneRif,	1	-	1q41	prospero homeobox 1	protein-coding
5625	PRODH	GeneRif,	1	HSPOX2|PIG6|POX|PRODH1|PRODH2|TP53I6	22q11.21	proline dehydrogenase (oxidase) 1	protein-coding
5618	PRLR	GeneRif,	1	HPRL|MFAB|hPRLrI	5p13.2	prolactin receptor	protein-coding
56169	GSDMC	GWASCatalog,	1	MLZE	8q24.21	gasdermin C	protein-coding
56164	STK31	GeneRif,	1	SGK396|TDRD8	7p15.3	serine/threonine kinase 31	protein-coding
5609	MAP2K7	GeneRif,	2	JNKK2|MAPKK7|MEK|MEK 7|MKK7|PRKMK7|SAPKK-4|SAPKK4	19p13.3-p13.2	mitogen-activated protein kinase kinase 7	protein-coding
5607	MAP2K5	GeneRif,	1	HsT17454|MAPKK5|MEK5|PRKMK5	15q23	mitogen-activated protein kinase kinase 5	protein-coding
5605	MAP2K2	GeneRif,	2	CFC4|MAPKK2|MEK2|MKK2|PRKMK2	19p13.3	mitogen-activated protein kinase kinase 2	protein-coding
5604	MAP2K1	GeneRif,	5	CFC3|MAPKK1|MEK1|MKK1|PRKMK1	15q22.1-q22.33	mitogen-activated protein kinase kinase 1	protein-coding
56033	BARX1	GWASCatalog,	1	-	9q12	BARX homeobox 1	protein-coding
5601	MAPK9	GeneRif,	1	JNK-55|JNK2|JNK2A|JNK2ALPHA|JNK2B|JNK2BETA|PRKM9|SAPK|SAPK1a|p54a|p54aSAPK	5q35	mitogen-activated protein kinase 9	protein-coding
5599	MAPK8	GeneRif,	8	JNK|JNK-46|JNK1|JNK1A2|JNK21B1/2|PRKM8|SAPK1|SAPK1c	10q11.22	mitogen-activated protein kinase 8	protein-coding
5595	MAPK3	GeneRif,	17	ERK-1|ERK1|ERT2|HS44KDAP|HUMKER1A|P44ERK1|P44MAPK|PRKM3|p44-ERK1|p44-MAPK	16p11.2	mitogen-activated protein kinase 3	protein-coding
5594	MAPK1	GeneRif,	24	ERK|ERK-2|ERK2|ERT1|MAPK2|P42MAPK|PRKM1|PRKM2|p38|p40|p41|p41mapk|p42-MAPK	22q11.21	mitogen-activated protein kinase 1	protein-coding
55922	NKRF	GeneRif,	1	ITBA4|NRF	Xq24	NFKB repressing factor	protein-coding
5592	PRKG1	GeneRif,	2	1|AAT8|PKG|PRKG1B|PRKGR1B|cGK|cGK 1|cGK1|cGKI|cGKI-BETA|cGKI-alpha	10q11.2	protein kinase, cGMP-dependent, type I	protein-coding
5591	PRKDC	GeneRif,	1	DNA-PKcs|DNAPK|DNPK1|HYRC|HYRC1|IMD26|XRCC7|p350	8q11	protein kinase, DNA-activated, catalytic polypeptide	protein-coding
55901	THSD1	GeneRif,	1	TMTSP|UNQ3010	13q14.3	thrombospondin, type I, domain containing 1	protein-coding
5590	PRKCZ	GeneRif,	2	PKC-ZETA|PKC2	1p36.33-p36.2	protein kinase C, zeta	protein-coding
55884	WSB2	GeneRif,	1	SBA2	12q24.23	WD repeat and SOCS box containing 2	protein-coding
55872	PBK	GeneRif,	1	CT84|HEL164|Nori-3|SPK|TOPK	8p21.2	PDZ binding kinase	protein-coding
5587	PRKD1	GeneRif,	1	PKC-MU|PKCM|PKD|PRKCM	14q11	protein kinase D1	protein-coding
55840	EAF2	GeneRif,	1	BM040|TRAITS|U19	3q13.33	ELL associated factor 2	protein-coding
5584	PRKCI	GeneRif,	1	DXS1179E|PKCI|nPKC-iota	3q26.3	protein kinase C, iota	protein-coding
55829	VIMP	GAD,	1	AD-015|ADO15|SBBI8|SELS|SEPS1	15q26.3	VCP-interacting membrane selenoprotein	protein-coding
5582	PRKCG	GeneRif,	1	PKC-gamma|PKCC|PKCG|SCA14	19q13.4	protein kinase C, gamma	protein-coding
55818	KDM3A	GeneRif,	1	JHDM2A|JHMD2A|JMJD1|JMJD1A|TSGA	2p11.2	lysine (K)-specific demethylase 3A	protein-coding
5580	PRKCD	GeneRif,	4	ALPS3|CVID9|MAY1|PKCD|nPKC-delta	3p21.31	protein kinase C, delta	protein-coding
558	AXL	GeneRif,	2	ARK|JTK11|Tyro7|UFO	19q13.1	AXL receptor tyrosine kinase	protein-coding
5579	PRKCB	GeneRif,	1	PKC-beta|PKCB|PRKCB1|PRKCB2	16p11.2	protein kinase C, beta	protein-coding
5578	PRKCA	GeneRif,	2	AAG6|PKC-alpha|PKCA|PRKACA	17q22-q23.2	protein kinase C, alpha	protein-coding
55775	TDP1	GAD,	1	-	14q32.11	tyrosyl-DNA phosphodiesterase 1	protein-coding
55760	DHX32	GeneRif,	1	DDX32|DHLP1	10q26.2	DEAH (Asp-Glu-Ala-His) box polypeptide 32	protein-coding
55748	CNDP2	GeneRif,	1	CN2|CPGL|HEL-S-13|HsT2298|PEPA	18q22.3	CNDP dipeptidase 2 (metallopeptidase M20 family)	protein-coding
55743	CHFR	GeneRif,	4	RNF116|RNF196	12q24.33	checkpoint with forkhead and ring finger domains, E3 ubiquitin protein ligase	protein-coding
55737	VPS35	GeneRif,	1	MEM3|PARK17	16q12	vacuolar protein sorting 35 homolog (S. cerevisiae)	protein-coding
55704	CCDC88A	GeneRif,	1	APE|GIRDIN|GIV|GRDN|HkRP1|KIAA1212	2p16.1	coiled-coil domain containing 88A	protein-coding
5564	PRKAB1	GeneRif,	2	AMPK|HAMPKb	12q24.1-q24.3	protein kinase, AMP-activated, beta 1 non-catalytic subunit	protein-coding
5563	PRKAA2	GeneRif,	2	AMPK|AMPK2|AMPKa2|PRKAA	1p31	protein kinase, AMP-activated, alpha 2 catalytic subunit	protein-coding
55626	AMBRA1	GeneRif,	1	DCAF3|WDR94	11p11.2	autophagy/beclin-1 regulator 1	protein-coding
55615	PRR5	GeneRif,	1	FLJ20185k|PP610|PROTOR-1|PROTOR1	22q13	proline rich 5 (renal)	protein-coding
55603	FAM46A	GAD,	1	C6orf37|XTP11	6q14	family with sequence similarity 46, member A	protein-coding
55600	ITLN1	GeneRif,	1	HL-1|HL1|INTL|ITLN|LFR|hIntL|omentin	1q21.3	intelectin 1 (galactofuranose binding)	protein-coding
55585	UBE2Q1	GeneRif,	1	GTAP|NICE-5|PRO3094|UBE2Q	1q21.3	ubiquitin-conjugating enzyme E2Q family member 1	protein-coding
55504	TNFRSF19	GeneRif,	2	TAJ|TAJ-alpha|TRADE|TROY	13q12.11-q12.3	tumor necrosis factor receptor superfamily, member 19	protein-coding
55503	TRPV6	GeneRif,	1	ABP/ZF|CAT1|CATL|ECAC2|HSA277909|LP6728|ZFAB	7q34	transient receptor potential cation channel, subfamily V, member 6	protein-coding
554210	MIR429	GeneRif,	2	MIRN429|hsa-mir-429	1p36.33	microRNA 429	ncRNA
55384	MEG3	GeneRif,	1	FP504|GTL2|LINC00023|NCRNA00023|PRO0518|PRO2160|prebp1	14q32	maternally expressed 3 (non-protein coding)	ncRNA
55343	SLC35C1	GeneRif,	1	CDG2C|FUCT1	11p11.2	solute carrier family 35 (GDP-fucose transporter), member C1	protein-coding
55289	ACOXL	GWASCatalog,	1	-	2q13	acyl-CoA oxidase-like	protein-coding
55257	MRGBP	GeneRif,	1	C20orf20|Eaf7|MRG15BP|URCC4	20q13.33	MRG/MORF4L binding protein	protein-coding
5524	PPP2R4	GeneRif,	1	PP2A|PR53|PTPA	9q34	protein phosphatase 2A activator, regulatory subunit 4	protein-coding
55233	MOB1A	GeneRif,	1	C2orf6|MATS1|MOB1|MOBK1B|MOBKL1B|Mob4B	2p13.1	MOB kinase activator 1A	protein-coding
55228	PNMAL1	GWASCatalog,	1	-	19q13.32	paraneoplastic Ma antigen family-like 1	protein-coding
5521	PPP2R2B	GeneRif,	1	B55BETA|PP2AB55BETA|PP2ABBETA|PP2APR55B|PP2APR55BETA|PR2AB55BETA|PR2ABBETA|PR2APR55BETA|PR52B|PR55-BETA|PR55BETA|SCA12	5q32	protein phosphatase 2, regulatory subunit B, beta	protein-coding
55200	PLEKHG6	GWASCatalog,	1	MyoGEF	12p13.31	pleckstrin homology domain containing, family G (with RhoGef domain) member 6	protein-coding
5519	PPP2R1B	GeneRif,	1	PP2A-Abeta|PR65B	11q23.2	protein phosphatase 2, regulatory subunit A, beta	protein-coding
5515	PPP2CA	GeneRif,	1	PP2Ac|PP2CA|PP2Calpha|RP-C	5q31.1	protein phosphatase 2, catalytic subunit, alpha isozyme	protein-coding
55135	WRAP53	GeneRif,	1	DKCB3|TCAB1|WDR79	17p13.1	WD repeat containing, antisense to TP53	protein-coding
55124	PIWIL2	GeneRif,	1	CT80|HILI|PIWIL1L|mili	8p21.3	piwi-like RNA-mediated gene silencing 2	protein-coding
55102	ATG2B	GAD,	1	C14orf103	14q32.2	autophagy related 2B	protein-coding
55094	GPATCH1	GWASCatalog,	1	ECGP|GPATC1	19q13.11	G patch domain containing 1	protein-coding
54910	SEMA4C	GeneRif,	1	M-SEMA-F|SEMACL1|SEMAF|SEMAI	2q11.2	sema domain, immunoglobulin domain (Ig), transmembrane domain (TM) and short cytoplasmic domain, (semaphorin) 4C	protein-coding
54894	RNF43	GeneRif,	1	RNF124|URCC	17q22	ring finger protein 43	protein-coding
54861	SNRK	GeneRif,	1	HSNFRK	3p22.1	SNF related kinase	protein-coding
54860	MS4A12	GeneRif,	1	Ms4a10	11q12	membrane-spanning 4-domains, subfamily A, member 12	protein-coding
54854	FAM83E	GWASCatalog,	1	-	19q13.33	family with sequence similarity 83, member E	protein-coding
54845	ESRP1	GeneRif,	2	RBM35A|RMB35A	8q22.1	epithelial splicing regulatory protein 1	protein-coding
54840	APTX	GeneRif,	1	AOA|AOA1|AXA1|EAOH|EOAHA|FHA-HIT	9p13.3	aprataxin	protein-coding
54822	TRPM7	GAD,	1	ALSPDC|CHAK|CHAK1|LTRPC7|LTrpC-7|TRP-PLIK	15q21	transient receptor potential cation channel, subfamily M, member 7	protein-coding
54778	RNF111	GeneRif,	2	ARK	15q21	ring finger protein 111	protein-coding
54766	BTG4	GeneRif,	1	PC3B	11q23	B-cell translocation gene 4	protein-coding
54739	XAF1	GeneRif,	3	BIRC4BP|HSXIAPAF1|XIAPAF1	17p13.1	XIAP associated factor 1	protein-coding
54715	RBFOX1	GeneRif,	1	2BP1|A2BP1|FOX-1|FOX1|HRNBP1	16p13.3	RNA binding protein, fox-1 homolog (C. elegans) 1	protein-coding
5469	MED1	GeneRif,	1	CRSP1|CRSP200|DRIP205|DRIP230|PBP|PPARBP|PPARGBP|RB18A|TRAP220|TRIP2	17q12	mediator complex subunit 1	protein-coding
5467	PPARD	GAD,	3	FAAR|NR1C2|NUC1|NUCI|NUCII|PPARB	6p21.2	peroxisome proliferator-activated receptor delta	protein-coding
54658	UGT1A1	GAD,	30	BILIQTL1|GNT1|HUG-BR1|UDPGT|UDPGT 1-1|UGT1|UGT1A	2q37	UDP glucuronosyltransferase 1 family, polypeptide A1	protein-coding
54625	PARP14	GeneRif,	1	ARTD8|BAL2|PARP-14|pART8	3q21.1	poly (ADP-ribose) polymerase family, member 14	protein-coding
54583	EGLN1	GeneRif,	1	C1orf12|ECYT3|HALAH|HIF-PH2|HIFPH2|HPH-2|HPH2|PHD2|SM20|ZMYND6	1q42.1	egl-9 family hypoxia-inducible factor 1	protein-coding
54578	UGT1A6	GAD,	9	GNT1|HLUGP|HLUGP1|UDPGT|UDPGT 1-6|UGT1|UGT1A6S|UGT1F	2q37	UDP glucuronosyltransferase 1 family, polypeptide A6	protein-coding
54576	UGT1A8	GAD,	2	UDPGT|UDPGT 1-8|UGT-1H|UGT1-08|UGT1.8|UGT1A8S|UGT1H	2q37	UDP glucuronosyltransferase 1 family, polypeptide A8	protein-coding
54538	ROBO4	GeneRif,	1	ECSM4|MRB	11q24.2	roundabout, axon guidance receptor, homolog 4 (Drosophila)	protein-coding
5451	POU2F1	GeneRif,	1	OCT1|OTF1|oct-1B	1q24.2	POU class 2 homeobox 1	protein-coding
5450	POU2AF1	GAD,	2	BOB1|OBF-1|OBF1|OCAB	11q23.1	POU class 2 associating factor 1	protein-coding
54474	KRT20	GeneRif,	13	CD20|CK-20|CK20|K20|KRT21	17q21.2	keratin 20, type I	protein-coding
54463	FAM134B	GeneRif,	2	JK-1|JK1	5p15.1	family with sequence similarity 134, member B	protein-coding
5444	PON1	GAD,	2	ESA|MVCD5|PON	7q21.3	paraoxonase 1	protein-coding
54434	SSH1	GAD,	1	SSH1L	12q24.11	slingshot protein phosphatase 1	protein-coding
5443	POMC	GAD,	1	ACTH|CLIP|LPH|MSH|NPP|POC	2p23.3	proopiomelanocortin	protein-coding
54363	HAO1	GWASCatalog,	2	GOX|GOX1|HAOX1	20p12	hydroxyacid oxidase (glycolate oxidase) 1	protein-coding
5435	POLR2F	GeneRif,	1	HRBP14.4|POLRF|RPABC14.4|RPABC2|RPB14.4|RPB6|RPC15	22q13.1	polymerase (RNA) II (DNA directed) polypeptide F	protein-coding
5427	POLE2	GeneRif,	1	DPE2	14q21-q22	polymerase (DNA directed), epsilon 2, accessory subunit	protein-coding
5426	POLE	GeneRif,	3	CRCS12|FILS|POLE1	12q24.3	polymerase (DNA directed), epsilon, catalytic subunit	protein-coding
54205	CYCS	GWASCatalog,	1	CYC|HCS|THC4	7p15.3	cytochrome c, somatic	protein-coding
5420	PODXL	GeneRif,	4	Gp200|PC|PCLP|PCLP-1	7q32-q33	podocalyxin-like	protein-coding
5414	2004-09-01	GeneRif,	1	ARTS|BRADEION|CE5B3|H5|MART|PNUTL2|SEP4|hCDCREL-2|hucep-7	17q22	septin 4	protein-coding
540	ATP7B	GeneRif,	1	PWD|WC1|WD|WND	13q14.3	ATPase, Cu++ transporting, beta polypeptide	protein-coding
5396	PRRX1	GeneRif,	1	AGOTC|PHOX1|PMX1|PRX-1|PRX1	1q24	paired related homeobox 1	protein-coding
53904	MYO3A	GAD,	1	DFNB30	10p11.1	myosin IIIA	protein-coding
53841	CDHR5	GeneRif,	1	MU-PCDH|MUCDHL|MUPCDH	11p15.5	cadherin-related family member 5	protein-coding
5371	PML	GeneRif,	2	MYL|PP8675|RNF71|TRIM19	15q22	promyelocytic leukemia	protein-coding
53630	BCO1	GeneRif,	1	BCDO|BCDO1|BCMO|BCMO1|BCO	16q23.2	beta-carotene oxygenase 1	protein-coding
5359	PLSCR1	GeneRif,	1	MMTRA1B	3q23	phospholipid scramblase 1	protein-coding
5358	PLS3	GeneRif,	2	BMND18|T-plastin	Xq23	plastin 3	protein-coding
5349	FXYD3	GeneRif,	1	MAT8|PLML	19q13.12	FXYD domain containing ion transport regulator 3	protein-coding
5347	PLK1	GeneRif,	7	PLK|STPK13	16p12.2	polo-like kinase 1	protein-coding
5339	PLEC	GeneRif,	1	EBS1|EBSO|HD1|LGMD2Q|PCN|PLEC1|PLEC1b|PLTN	8q24	plectin	protein-coding
5337	PLD1	GeneRif,	1	-	3q26	phospholipase D1, phosphatidylcholine-specific	protein-coding
5335	PLCG1	GeneRif,	2	NCKAP3|PLC-II|PLC1|PLC148|PLCgamma1	20q12-q13.1	phospholipase C, gamma 1	protein-coding
5333	PLCD1	GeneRif,	1	NDNC3|PLC-III	3p22-p21.3	phospholipase C, delta 1	protein-coding
5329	PLAUR	GeneRif,	8	CD87|U-PAR|UPAR|URKR	19q13	plasminogen activator, urokinase receptor	protein-coding
5327	PLAT	GAD,	1	T-PA|TPA	8p12	plasminogen activator, tissue	protein-coding
5321	PLA2G4A	GeneRif,	2	PLA2G4|cPLA2-alpha	1q25	phospholipase A2, group IVA (cytosolic, calcium-dependent)	protein-coding
5315	PKM	GeneRif,	4	CTHBP|HEL-S-30|OIP3|PK3|PKM2|TCB|THBP1	15q22	pyruvate kinase, muscle	protein-coding
5313	PKLR	GeneRif,	1	PK1|PKL|PKR|PKRL|RPK	1q21	pyruvate kinase, liver and RBC	protein-coding
5310	PKD1	GeneRif,	2	PBP|Pc-1|TRPP1	16p13.3	polycystic kidney disease 1 (autosomal dominant)	protein-coding
5308	PITX2	GeneRif,	1	ARP1|Brx1|IDG2|IGDS|IGDS2|IHG2|IRID2|Otlx2|PTX2|RGS|RIEG|RIEG1|RS	4q25	paired-like homeodomain 2	protein-coding
5307	PITX1	GWASCatalog,	2	BFT|CCF|LBNBG|POTX|PTX1	5q31.1	paired-like homeodomain 1	protein-coding
5300	PIN1	GeneRif,	1	DOD|UBL5	19p13	peptidylprolyl cis/trans isomerase, NIMA-interacting 1	protein-coding
5294	PIK3CG	GeneRif,	11	PI3CG|PI3K|PI3Kgamma|PIK3|p110gamma|p120-PI3K	7q22.3	phosphatidylinositol-4,5-bisphosphate 3-kinase, catalytic subunit gamma	protein-coding
5292	PIM1	GeneRif,	2	PIM	6p21.2	Pim-1 proto-oncogene, serine/threonine kinase	protein-coding
5269	SERPINB6	GeneRif,	1	CAP|DFNB91|MSTP057|PI-6|PI6|PTI|SPI3	6p25	serpin peptidase inhibitor, clade B (ovalbumin), member 6	protein-coding
5267	SERPINA4	GeneRif,	2	KAL|KLST|KST|PI-4|PI4|kallistatin	14q32.13	serpin peptidase inhibitor, clade A (alpha-1 antiproteinase, antitrypsin), member 4	protein-coding
5265	SERPINA1	GAD,	1	A1A|A1AT|AAT|PI|PI1|PRO2275|alpha1AT	14q32.1	serpin peptidase inhibitor, clade A (alpha-1 antiproteinase, antitrypsin), member 1	protein-coding
5245	PHB	GeneRif,	1	HEL-215|HEL-S-54e|PHB1	17q21	prohibitin	protein-coding
5244	ABCB4	GeneRif,	1	ABC21|GBD1|ICP3|MDR2|MDR2/3|MDR3|PFIC-3|PGY3	7q21.1	ATP-binding cassette, sub-family B (MDR/TAP), member 4	protein-coding
5243	ABCB1	GAD,	21	ABC20|CD243|CLCS|GP170|MDR1|P-GP|PGY1	7q21.12	ATP-binding cassette, sub-family B (MDR/TAP), member 1	protein-coding
5230	PGK1	GeneRif,	2	HEL-S-68p|MIG10|PGKA	Xq13.3	phosphoglycerate kinase 1	protein-coding
5228	PGF	GeneRif,	2	D12S1900|PGFL|PLGF|PlGF-2|SHGC-10760	14q24.3	placental growth factor	protein-coding
522	ATP5J	GeneRif,	1	ATP5|ATP5A|ATPM|CF6|F6	21q21.1	ATP synthase, H+ transporting, mitochondrial Fo complex, subunit F6	protein-coding
5210	PFKFB4	GeneRif,	1	-	3p22-p21	6-phosphofructo-2-kinase/fructose-2,6-biphosphatase 4	protein-coding
5203	PFDN4	GeneRif,	1	C1|PFD4	20q13.2	prefoldin subunit 4	protein-coding
52	ACP1	GAD,	1	HAAP|LMW-PTP	2p25	acid phosphatase 1, soluble	protein-coding
5196	PF4	GeneRif,	1	CXCL4|PF-4|SCYB4	4q12-q21	platelet factor 4	protein-coding
5187	PER1	GeneRif,	2	PER|RIGUI|hPER	17p13.1	period circadian clock 1	protein-coding
5179	PENK	GeneRif,	1	-	8q23-q24	proenkephalin	protein-coding
51773	RSF1	GeneRif,	2	HBXAP|RSF-1|XAP8|p325	11q14.1	remodeling and spacing factor 1	protein-coding
51754	TMEM8B	GeneRif,	5	C9orf127|NAG-5|NGX6	9p13.3	transmembrane protein 8B	protein-coding
51741	WWOX	GeneRif,	2	D16S432E|EIEE28|FOR|FRA16D|HHCMA56|PRO0128|SCAR12|SDR41C1|WOX1	16q23	WW domain containing oxidoreductase	protein-coding
51733	UPB1	GAD,	1	BUP1	22q11.2	ureidopropionase, beta	protein-coding
51703	ACSL5	GeneRif,	1	ACS2|ACS5|FACL5	10q25.2	acyl-CoA synthetase long-chain family member 5	protein-coding
5170	PDPK1	GeneRif,	2	PDK1|PDPK2|PDPK2P|PRO0461	16p13.3	3-phosphoinositide dependent protein kinase 1	protein-coding
51696	HECA	GeneRif,	1	HDC|HDCL|HHDC|dJ225E12.1	6q23-q24	headcase homolog (Drosophila)	protein-coding
5169	ENPP3	GeneRif,	1	B10|CD203c|NPP3|PD-IBETA|PDNP3	6q22	ectonucleotide pyrophosphatase/phosphodiesterase 3	protein-coding
5168	ENPP2	GeneRif,	1	ATX|ATX-X|AUTOTAXIN|LysoPLD|NPP2|PD-IALPHA|PDNP2	8q24.1	ectonucleotide pyrophosphatase/phosphodiesterase 2	protein-coding
5163	PDK1	GAD,	1	-	2q31.1	pyruvate dehydrogenase kinase, isozyme 1	protein-coding
5160	PDHA1	GeneRif,	1	PDHA|PDHAD|PDHCE1A|PHE1A	Xp22.1	pyruvate dehydrogenase (lipoamide) alpha 1	protein-coding
51599	LSR	GeneRif,	1	ILDR3|LISCH7	19q13.12	lipolysis stimulated lipoprotein receptor	protein-coding
51571	FAM49B	GWASCatalog,	1	BM-009|L1	8q24.21	family with sequence similarity 49, member B	protein-coding
51561	IL23A	GeneRif,	6	IL-23|IL-23A|IL23P19|P19|SGRF	12q13.3	interleukin 23, alpha subunit p19	protein-coding
5156	PDGFRA	GeneRif,	2	CD140A|PDGFR-2|PDGFR2|RHEPDGFRA	4q12	platelet-derived growth factor receptor, alpha polypeptide	protein-coding
5155	PDGFB	GeneRif,	3	IBGC5|PDGF-2|PDGF2|SIS|SSV|c-sis	22q13.1	platelet-derived growth factor beta polypeptide	protein-coding
51548	SIRT6	GeneRif,	1	SIR2L6	19p13.3	sirtuin 6	protein-coding
51514	DTL	GeneRif,	1	CDT2|DCAF2|L2DTL|RAMP	1q32	denticleless E3 ubiquitin protein ligase homolog (Drosophila)	protein-coding
51474	LIMA1	GWASCatalog,	1	EPLIN|SREBP3	12q13	LIM domain and actin binding 1	protein-coding
51466	EVL	GeneRif,	1	RNB6	14q32.2	Enah/Vasp-like	protein-coding
51447	IP6K2	GeneRif,	1	IHPK2|PIUS	3p21.31	inositol hexakisphosphate kinase 2	protein-coding
51422	PRKAG2	GAD,	1	AAKG|AAKG2|CMH6|H91620p|WPWS	7q36.1	protein kinase, AMP-activated, gamma 2 non-catalytic subunit	protein-coding
514	ATP5E	GeneRif,	1	ATPE|MC5DN3	20q13.32	ATP synthase, H+ transporting, mitochondrial F1 complex, epsilon subunit	protein-coding
51366	UBR5	GeneRif,	1	DD5|EDD|EDD1|HYD	8q22	ubiquitin protein ligase E3 component n-recognin 5	protein-coding
51364	ZMYND10	GeneRif,	1	BLU|CILD22|FLU	3p21.3	zinc finger, MYND-type containing 10	protein-coding
51362	CDC40	GAD,	1	EHB3|PRP17|PRPF17	6q21	cell division cycle 40	protein-coding
51341	ZBTB7A	GeneRif,	1	FBI-1|FBI1|LRF|ZBTB7|ZNF857A|pokemon	19p13.3	zinc finger and BTB domain containing 7A	protein-coding
5133	PDCD1	GeneRif,	2	CD279|PD-1|PD1|SLEB2|hPD-1|hPD-l|hSLE1	2q37.3	programmed cell death 1	protein-coding
51309	ARMCX1	GeneRif,	1	ALEX1|GASP7	Xq22.1	armadillo repeat containing, X-linked 1	protein-coding
51305	KCNK9	GeneRif,	1	K2p9.1|KT3.2|TASK-3|TASK3	8q24.3	potassium channel, two pore domain subfamily K, member 9	protein-coding
5125	PCSK5	GeneRif,	2	PC5|PC6|PC6A|SPC6	9q21.3	proprotein convertase subtilisin/kexin type 5	protein-coding
51208	CLDN18	GeneRif,	1	SFTA5|SFTPJ	3q22.3	claudin 18	protein-coding
51200	CPA4	GAD,	1	CPA3	7q32	carboxypeptidase A4	protein-coding
51196	PLCE1	GeneRif,	5	NPHS3|PLCE|PPLC	10q23	phospholipase C, epsilon 1	protein-coding
51177	PLEKHO1	GeneRif,	1	CKIP-1|JBP|OC120	1q21.2	pleckstrin homology domain containing, family O member 1	protein-coding
51176	LEF1	GeneRif,	4	LEF-1|TCF10|TCF1ALPHA|TCF7L3	4q23-q25	lymphoid enhancer-binding factor 1	protein-coding
51162	EGFL7	GeneRif,	2	NEU1|VE-STATIN|ZNEU1	9q34.3	EGF-like-domain, multiple 7	protein-coding
51156	SERPINA10	GeneRif,	2	PZI|ZPI	14q32.13	serpin peptidase inhibitor, clade A (alpha-1 antiproteinase, antitrypsin), member 10	protein-coding
51147	ING4	GeneRif,	2	my036|p29ING4	12p13.31	inhibitor of growth family, member 4	protein-coding
51141	INSIG2	GeneRif,	1	-	2q14.2	insulin induced gene 2	protein-coding
51129	ANGPTL4	GeneRif,	3	ANGPTL2|ARP4|FIAF|HARP|HFARP|NL2|PGAR|TGQTL|UNQ171|pp1158	19p13.3	angiopoietin-like 4	protein-coding
51114	ZDHHC9	GeneRif,	1	CGI89|CXorf11|DHHC9|MMSA1|MRXSZ|ZDHHC10|ZNF379|ZNF380	Xq26.1	zinc finger, DHHC-type containing 9	protein-coding
51100	SH3GLB1	GAD,	1	Bif-1|CGI-61|PPP1R70|dJ612B15.2	1p22	SH3-domain GRB2-like endophilin B1	protein-coding
51083	GAL	GeneRif,	1	GAL-GMAP|GALN|GLNN|GMAP	11q13.3	galanin/GMAP prepropeptide	protein-coding
51079	NDUFA13	GeneRif,	2	B16.6|CDA016|CGI-39|GRIM-19|GRIM19	19p13.2	NADH dehydrogenase (ubiquinone) 1 alpha subcomplex, 13	protein-coding
51065	RPS27L	GeneRif,	1	-	15q22.2	ribosomal protein S27-like	protein-coding
5106	PCK2	GeneRif,	1	PEPCK|PEPCK-M|PEPCK2	14q11.2	phosphoenolpyruvate carboxykinase 2 (mitochondrial)	protein-coding
51043	ZBTB7B	GeneRif,	1	CKROX|THPOK|ZBTB15|ZFP-67|ZFP67|ZNF857B|c-KROX|hcKROX	1q21.3	zinc finger and BTB domain containing 7B	protein-coding
51029	DESI2	GeneRif,	2	C1orf121|CGI-146|DESI|DESI1|DeSI-2|FAM152A|PNAS-4|PPPDE1	1q44	desumoylating isopeptidase 2	protein-coding
51000	SLC35B3	GeneRif,	1	C6orf196|CGI-19|PAPST2	6p24.3	solute carrier family 35 (adenosine 3'-phospho 5'-phosphosulfate transporter), member B3	protein-coding
5098	PCDHGC3	GeneRif,	1	PC43|PCDH-GAMMA-C3|PCDH2	5q31	protocadherin gamma subfamily C, 3	protein-coding
50943	FOXP3	GeneRif,	5	AIID|DIETER|IPEX|JM2|PIDX|XPID	Xp11.23	forkhead box P3	protein-coding
5094	PCBP2	GeneRif,	1	HNRNPE2|HNRPE2|hnRNP-E2	12q13.13	poly(rC) binding protein 2	protein-coding
50840	TAS2R14	GAD,	1	T2R14|TRB1	12p13	taste receptor, type 2, member 14	protein-coding
5080	PAX6	GeneRif,	1	AN|AN2|D11S812E|FVH1|MGDA|WAGR	11p13	paired box 6	protein-coding
5076	PAX2	GeneRif,	1	FSGS7|PAPRS	10q24	paired box 2	protein-coding
5074	PAWR	GeneRif,	1	PAR4|Par-4	12q21	PRKC, apoptosis, WT1, regulator	protein-coding
5071	PARK2	GeneRif,	3	AR-JP|LPRS2|PDJ|PRKN	6q25.2-q27	parkin RBR E3 ubiquitin protein ligase	protein-coding
5058	PAK1	GeneRif,	5	PAKalpha	11q13-q14	p21 protein (Cdc42/Rac)-activated kinase 1	protein-coding
5052	PRDX1	GeneRif,	1	MSP23|NKEF-A|NKEFA|PAG|PAGA|PAGB|PRX1|PRXI|TDPX2	1p34.1	peroxiredoxin 1	protein-coding
50507	NOX4	GeneRif,	1	KOX|KOX-1|RENOX	11q14.2-q21	NADPH oxidase 4	protein-coding
50506	DUOX2	GeneRif,	1	LNOX2|NOXEF2|P138-TOX|TDH6|THOX2	15q15.3	dual oxidase 2	protein-coding
50484	RRM2B	GAD,	1	MTDPS8A|MTDPS8B|P53R2	8q23.1	ribonucleotide reductase M2 B (TP53 inducible)	protein-coding
5045	FURIN	GAD,	1	FUR|PACE|PCSK3|SPC1	15q26.1	furin (paired basic amino acid cleaving enzyme)	protein-coding
5037	PEBP1	GeneRif,	4	HCNP|HCNPpp|HEL-210|HEL-S-34|PBP|PEBP|PEBP-1|RKIP	12q24.23	phosphatidylethanolamine binding protein 1	protein-coding
5029	P2RY2	GeneRif,	1	HP2U|P2RU1|P2U|P2U1|P2UR|P2Y2|P2Y2R	11q13.5-q14.1	purinergic receptor P2Y, G-protein coupled, 2	protein-coding
5013	OTX1	GeneRif,	1	-	2p13	orthodenticle homeobox 1	protein-coding
5005	ORM2	GeneRif,	1	AGP-B|AGP-B'|AGP2	9q32	orosomucoid 2	protein-coding
50	ACO2	GeneRif,	1	ACONM|ICRD|OCA8	22q13.2	aconitase 2, mitochondrial	protein-coding
4988	OPRM1	GeneRif,	1	LMOR|M-OR-1|MOP|MOR|MOR1|OPRM	6q24-q25	opioid receptor, mu 1	protein-coding
4973	OLR1	GeneRif,	1	CLEC8A|LOX1|LOXIN|SCARE1|SLOX1	12p13.2-p12.3	oxidized low density lipoprotein (lectin-like) receptor 1	protein-coding
494334	MIR422A	GeneRif,	1	MIRN422A	15q22.31	microRNA 422a	ncRNA
494332	MIR383	GeneRif,	1	MIRN383|hsa-mir-383	8p22	microRNA 383	ncRNA
494327	MIR378A	GeneRif,	1	MIR378|MIRN378|hsa-mir-378|hsa-mir-378a|miRNA378	5q32	microRNA 378a	ncRNA
494324	MIR375	GeneRif,	3	MIRN375|hsa-mir-375|miRNA375	2q35	microRNA 375	ncRNA
4935	GPR143	GWASCatalog,	1	NYS6|OA1	Xp22.3	G protein-coupled receptor 143	protein-coding
4929	NR4A2	GeneRif,	4	HZF-3|NOT|NURR1|RNR1|TINUR	2q22-q23	nuclear receptor subfamily 4, group A, member 2	protein-coding
4927	NUP88	GeneRif,	2	-	17p13.2	nucleoporin 88kDa	protein-coding
4923	NTSR1	GeneRif,	2	NTR	20q13	neurotensin receptor 1 (high affinity)	protein-coding
4922	NTS	GeneRif,	1	NMN-125|NN|NT|NT/N|NTS1	12q21	neurotensin	protein-coding
4920	ROR2	GeneRif,	1	BDB|BDB1|NTRKR2	9q22	receptor tyrosine kinase-like orphan receptor 2	protein-coding
4916	NTRK3	GeneRif,	2	GP145-TrkC|TRKC|gp145(trkC)	15q25	neurotrophic tyrosine kinase, receptor, type 3	protein-coding
4915	NTRK2	GeneRif,	3	GP145-TrkB|TRKB|trk-B	9q22.1	neurotrophic tyrosine kinase, receptor, type 2	protein-coding
4904	YBX1	GeneRif,	3	BP-8|CSDA2|CSDB|DBPB|MDR-NF1|NSEP-1|NSEP1|YB-1|YB1	1p34	Y box binding protein 1	protein-coding
4897	NRCAM	GeneRif,	2	-	7q31	neuronal cell adhesion molecule	protein-coding
489	ATP2A3	GAD,	1	SERCA3	17p13.3	ATPase, Ca++ transporting, ubiquitous	protein-coding
4881	NPR1	GeneRif,	1	ANPRA|ANPa|GUC2A|GUCY2A|NPRA	1q21-q22	natriuretic peptide receptor 1	protein-coding
4874	NPM1P5	GWASCatalog,	1	NG5-4|NPMP5	15q26.1	nucleophosmin 1 (nucleolar phosphoprotein B23, numatrin) pseudogene 5	pseudo
4869	NPM1	GeneRif,	2	B23|NPM	5q35.1	nucleophosmin (nucleolar phosphoprotein B23, numatrin)	protein-coding
4862	NPAS2	GeneRif,	1	MOP4|PASD4|bHLHe9	2q11.2	neuronal PAS domain protein 2	protein-coding
4854	NOTCH3	GeneRif,	1	CADASIL|CASIL|IMF2	19p13.2-p13.1	notch 3	protein-coding
4853	NOTCH2	GeneRif,	2	AGS2|HJCYS|hN2	1p13-p11	notch 2	protein-coding
4852	NPY	GeneRif,	1	PYY4	7p15.1	neuropeptide Y	protein-coding
4851	NOTCH1	GeneRif,	12	AOS5|AOVD1|TAN1|hN1	9q34.3	notch 1	protein-coding
4846	NOS3	GAD,	4	ECNOS|eNOS	7q36	nitric oxide synthase 3 (endothelial cell)	protein-coding
4838	NODAL	GeneRif,	1	HTX5	10q22.1	nodal growth differentiation factor	protein-coding
4837	NNMT	GeneRif,	1	-	11q23.1	nicotinamide N-methyltransferase	protein-coding
4832	NME3	GeneRif,	1	DR-nm23|NDPK-C|NDPKC|NM23-H3|NM23H3|c371H6.2	16q13.3	NME/NM23 nucleoside diphosphate kinase 3	protein-coding
4830	NME1	GAD,	1	AWD|GAAD|NB|NBS|NDKA|NDPK-A|NDPKA|NM23|NM23-H1	17q21.3	NME/NM23 nucleoside diphosphate kinase 1	protein-coding
4771	NF2	GeneRif,	1	ACN|BANF|SCH	22q12.2	neurofibromin 2 (merlin)	protein-coding
4762	NEUROG1	GeneRif,	2	AKA|Math4C|NEUROD3|bHLHa6|ngn1	5q23-q31	neurogenin 1	protein-coding
4751	NEK2	GeneRif,	1	HsPK21|NEK2A|NLK1|PPP1R111|RP67	1q32.3	NIMA-related kinase 2	protein-coding
4734	NEDD4	GeneRif,	1	NEDD4-1|RPF1	15q	neural precursor cell expressed, developmentally down-regulated 4, E3 ubiquitin protein ligase	protein-coding
471	ATIC	GAD,	1	AICAR|AICARFT|HEL-S-70p|IMPCHASE|PURH	2q35	5-aminoimidazole-4-carboxamide ribonucleotide formyltransferase/IMP cyclohydrolase	protein-coding
47	ACLY	GeneRif,	1	ACL|ATPCL|CLATP	17q21.2	ATP citrate lyase	protein-coding
4689	NCF4	GeneRif,	1	NCF|P40PHOX|SH3PXD4	22q13.1	neutrophil cytosolic factor 4, 40kDa	protein-coding
4680	CEACAM6	GeneRif,	3	CD66c|CEAL|NCA	19q13.2	carcinoembryonic antigen-related cell adhesion molecule 6 (non-specific cross reacting antigen)	protein-coding
4670	HNRNPM	GeneRif,	1	CEAR|HNRNPM4|HNRPM|HNRPM4|HTGR1|NAGR1|hnRNP M	19p13.2	heterogeneous nuclear ribonucleoprotein M	protein-coding
467	ATF3	GeneRif,	2	-	1q32.3	activating transcription factor 3	protein-coding
4654	MYOD1	GeneRif,	2	MYF3|MYOD|PUM|bHLHc1	11p15.4	myogenic differentiation 1	protein-coding
4640	MYO1A	GeneRif,	1	BBMI|DFNA48|MIHC|MYHL	12q13-q14	myosin IA	protein-coding
463	ZFHX3	GeneRif,	1	ATBF1|ATBT|ZNF927	16q22.3	zinc finger homeobox 3	protein-coding
4627	MYH9	GeneRif,	1	BDPLT6|DFNA17|EPSTS|FTNS|MHA|NMHC-II-A|NMMHC-IIA|NMMHCA	22q13.1	myosin, heavy chain 9, non-muscle	protein-coding
4619	MYH1	GAD,	8	HEL71|MYHSA1|MYHa|MyHC-2X/D|MyHC-2x	17p13.1	myosin, heavy chain 1, skeletal muscle, adult	protein-coding
4615	MYD88	GeneRif,	2	MYD88D	3p22	myeloid differentiation primary response 88	protein-coding
4610	MYCL	GAD,	2	LMYC|MYCL1|bHLHe38	1p34.2	v-myc avian myelocytomatosis viral oncogene lung carcinoma derived homolog	protein-coding
4605	MYBL2	GeneRif,	1	B-MYB|BMYB	20q13.1	v-myb avian myeloblastosis viral oncogene homolog-like 2	protein-coding
4602	MYB	GeneRif,	2	Cmyb|c-myb|c-myb_CDS|efg	6q22-q23	v-myb avian myeloblastosis viral oncogene homolog	protein-coding
4588	MUC6	GeneRif,	1	MUC-6	11p15.5	mucin 6, oligomeric mucus/gel-forming	protein-coding
4586	MUC5AC	GeneRif,	8	MUC5|TBM|leB|mucin	11p15.5	mucin 5AC, oligomeric mucus/gel-forming	protein-coding
4585	MUC4	GeneRif,	1	ASGP|HSA276359|MUC-4	3q29	mucin 4, cell surface associated	protein-coding
4583	MUC2	GeneRif,	15	MLP|MUC-2|SMUC	11p15.5	mucin 2, oligomeric mucus/gel-forming	protein-coding
4582	MUC1	GeneRif,	9	ADMCKD|ADMCKD1|CA 15-3|CD227|EMA|H23AG|KL-6|MAM6|MCD|MCKD|MCKD1|MUC-1|MUC-1/SEC|MUC-1/X|MUC1/ZD|PEM|PEMT|PUM	1q21	mucin 1, cell surface associated	protein-coding
4576	TRNT	GAD,	1	MTTT	-	tRNA	tRNA
4573	TRNR	GAD,	1	MTTR	-	tRNA	tRNA
4572	TRNQ	GAD,	1	MTTQ	-	tRNA	tRNA
4570	TRNN	GAD,	1	MTTN	-	tRNA	tRNA
4568	TRNL2	GAD,	1	MTTL2	-	tRNA	tRNA
4563	TRNG	GAD,	1	MTTG	-	tRNA	tRNA
4555	TRND	GAD,	1	MTTD	-	tRNA	tRNA
4550	RNR2	GAD,	1	MTRNR2	-	l-rRNA	rRNA
4549	RNR1	GAD,	2	MTRNR1	-	s-rRNA	rRNA
4543	MTNR1A	GeneRif,	1	MEL-1A-R|MT1	4q35.1	melatonin receptor 1A	protein-coding
4541	ND6	GAD,	1	MTND6	-	NADH dehydrogenase, subunit 6 (complex I)	protein-coding
4539	ND4L	GAD,	1	MTND4L	-	NADH dehydrogenase, subunit 4L (complex I)	protein-coding
4538	ND4	GAD,	1	MTND4	-	NADH dehydrogenase, subunit 4 (complex I)	protein-coding
4537	ND3	GAD,	1	MTND3	-	NADH dehydrogenase, subunit 3 (complex I)	protein-coding
4534	MTM1	GAD,	1	CNM|MTMX|XLMTM	Xq28	myotubularin 1	protein-coding
4519	CYTB	GAD,	1	MTCYB	-	cytochrome b	protein-coding
4514	COX3	GAD,	1	COIII|MTCO3	-	cytochrome c oxidase III	protein-coding
4508	ATP6	GAD,	1	ATPase6|MTATP6	-	ATP synthase F0 subunit 6	protein-coding
4507	MTAP	GeneRif,	1	BDMF|DMSFH|DMSMFH|HEL-249|LGMBF|MSAP|c86fus	9p21	methylthioadenosine phosphorylase	protein-coding
4501	MT1X	GeneRif,	1	MT-1l|MT1	16q13	metallothionein 1X	protein-coding
4495	MT1G	GeneRif,	1	MT1|MT1K	16q13	metallothionein 1G	protein-coding
4494	MT1F	GeneRif,	2	MT1	16q13	metallothionein 1F	protein-coding
4486	MST1R	GeneRif,	6	CD136|CDw136|PTK8|RON	3p21.3	macrophage stimulating 1 receptor	protein-coding
4485	MST1	GeneRif,	1	D3F15S2|DNF15S2|HGFL|MSP|NF15S2	3p21	macrophage stimulating 1	protein-coding
4481	MSR1	GeneRif,	2	CD204|SCARA1|SR-A|SRA|phSR1|phSR2	8p22	macrophage scavenger receptor 1	protein-coding
4437	MSH3	GAD,	4	DUP|MRP1	5q11-q12	mutS homolog 3	protein-coding
4435	CITED1	GeneRif,	1	MSG1	Xq13.1	Cbp/p300-interacting transactivator, with Glu/Asp-rich carboxy-terminal domain, 1	protein-coding
442917	MIR372	GeneRif,	1	MIRN372|hsa-mir-372	19q13.42	microRNA 372	ncRNA
442912	MIR367	GeneRif,	1	MIRN367|hsa-mir-367	4q25	microRNA 367	ncRNA
442910	MIR345	GeneRif,	1	MIRN345|hsa-mir-345	14q32.2	microRNA 345	ncRNA
442908	MIR340	GeneRif,	2	MIRN340|hsa-mir-340	5q35.3	microRNA 340	ncRNA
442906	MIR338	GeneRif,	1	MIRN338|hsa-mir-338	17q25.3	microRNA 338	ncRNA
442902	MIR330	GeneRif,	1	MIRN330|hsa-mir-330	19q13.32	microRNA 330	ncRNA
442892	MIR148B	GeneRif,	1	MIRN148B|mir-148b	12q13.13	microRNA 148b	ncRNA
442891	MIR135B	GeneRif,	5	MIRN135B	1q32.1	microRNA 135b	ncRNA
442890	MIR133B	GeneRif,	2	MIRN133B|miRNA133B|mir-133b	6p12.2	microRNA 133b	ncRNA
440518	GOLGA2P9	GWASCatalog,	1	-	19p12	golgin A2 pseudogene 9	pseudo
440	ASNS	GeneRif,	1	ASNSD|TS11	7q21.3	asparagine synthetase (glutamine-hydrolyzing)	protein-coding
4397	MS	GAD,	1	MS1	-	multiple sclerosis	unknown
43847	KLK14	GeneRif,	2	KLK-L6	19q13.3-q13.4	kallikrein-related peptidase 14	protein-coding
4361	MRE11A	GeneRif,	5	ATLD|HNGS1|MRE11|MRE11B	11q21	MRE11 meiotic recombination 11 homolog A (S. cerevisiae)	protein-coding
4360	MRC1	GAD,	1	CD206|CLEC13D|CLEC13DL|MMR|MRC1L1|bA541I19.1	10p12.33	mannose receptor, C type 1	protein-coding
4356	MPP3	GeneRif,	1	DLG3	17q21.31	membrane protein, palmitoylated 3 (MAGUK p55 subfamily member 3)	protein-coding
4353	MPO	GAD,	1	-	17q23.1	myeloperoxidase	protein-coding
4352	MPL	GeneRif,	1	C-MPL|CD110|MPLV|THCYT2|TPOR	1p34	MPL proto-oncogene, thrombopoietin receptor	protein-coding
4350	MPG	GeneRif,	2	AAG|ADPG|APNG|CRA36.1|MDG|Mid1|PIG11|PIG16|anpg	16p13.3	N-methylpurine-DNA glycosylase	protein-coding
4345	CD200	GeneRif,	1	MOX1|MOX2|MRC|OX-2	3q13.2	CD200 molecule	protein-coding
4327	MMP19	GeneRif,	1	MMP18|RASI-1	12q14	matrix metallopeptidase 19	protein-coding
4324	MMP15	GeneRif,	1	MT2-MMP|MTMMP2|SMCP-2	16q13	matrix metallopeptidase 15 (membrane-inserted)	protein-coding
4323	MMP14	GeneRif,	2	MMP-14|MMP-X1|MT-MMP|MT-MMP 1|MT1-MMP|MT1MMP|MTMMP1|WNCHRS	14q11.2	matrix metallopeptidase 14 (membrane-inserted)	protein-coding
4322	MMP13	GeneRif,	6	CLG3|MANDP1|MMP-13	11q22.3	matrix metallopeptidase 13	protein-coding
4320	MMP11	GeneRif,	4	SL-3|ST3|STMY3	22q11.23	matrix metallopeptidase 11	protein-coding
4319	MMP10	GeneRif,	1	SL-2|STMY2	11q22.3	matrix metallopeptidase 10	protein-coding
4311	MME	GeneRif,	3	CALLA|CD10|NEP|SFE	3q25.2	membrane metallo-endopeptidase	protein-coding
4306	NR3C2	GeneRif,	1	MCR|MLR|MR|NR3C2VIT	4q31.1	nuclear receptor subfamily 3, group C, member 2	protein-coding
4303	FOXO4	GeneRif,	2	AFX|AFX1|MLLT7	Xq13.1	forkhead box O4	protein-coding
4301	MLLT4	GeneRif,	1	AF6	6q27	myeloid/lymphoid or mixed-lineage leukemia (trithorax homolog, Drosophila); translocated to, 4	protein-coding
430	ASCL2	GeneRif,	1	ASH2|HASH2|MASH2|bHLHa45	11p15.5	achaete-scute family bHLH transcription factor 2	protein-coding
43	ACHE	GeneRif,	2	ACEE|ARACHE|N-ACHE|YT	7q22	acetylcholinesterase (Yt blood group)	protein-coding
4288	MKI67	GeneRif,	5	KIA|MIB-|MIB-1|PPP1R105	10q26.2	marker of proliferation Ki-67	protein-coding
4286	MITF	GeneRif,	1	CMM8|MI|WS2|WS2A|bHLHe32	3p14.2-p14.1	microphthalmia-associated transcription factor	protein-coding
4282	MIF	GeneRif,	6	GIF|GLIF|MMIF	22q11.23	macrophage migration inhibitory factor (glycosylation-inhibiting factor)	protein-coding
4261	CIITA	GAD,	1	C2TA|CIITAIV|MHC2TA|NLRA	16p13	class II, major histocompatibility complex, transactivator	protein-coding
4254	KITLG	GeneRif,	1	FPH2|FPHH|KL-1|Kitl|MGF|SCF|SF|SHEP7	12q22	KIT ligand	protein-coding
4249	MGAT5	GeneRif,	1	GNT-V|GNT-VA	2q21.3	mannosyl (alpha-1,6-)-glycoprotein beta-1,6-N-acetyl-glucosaminyltransferase	protein-coding
4246	SCGB2A1	GeneRif,	1	LPHC|LPNC|MGB2|UGB3	11q13	secretoglobin, family 2A, member 1	protein-coding
4233	MET	GeneRif,	26	AUTS9|HGFR|RCCP2|c-Met	7q31	MET proto-oncogene, receptor tyrosine kinase	protein-coding
4224	MEP1A	GeneRif,	2	PPHA	6p12-p11	meprin A, alpha (PABA peptide hydrolase)	protein-coding
4179	CD46	GeneRif,	1	AHUS2|MCP|MIC10|TLX|TRA2.10	1q32	CD46 molecule, complement regulatory protein	protein-coding
4176	MCM7	GeneRif,	2	CDC47|MCM2|P1.1-MCM3|P1CDC47|P85MCM|PNAS146|PPP1R104	7q21.3-q22.1	minichromosome maintenance complex component 7	protein-coding
4171	MCM2	GeneRif,	3	BM28|CCNL1|CDCL1|D3S3194|MITOTIN|cdc19	3q21	minichromosome maintenance complex component 2	protein-coding
4170	MCL1	GeneRif,	1	BCL2L3|EAT|MCL1-ES|MCL1L|MCL1S|Mcl-1|TM|bcl2-L-3|mcl1/EAT	1q21	myeloid cell leukemia 1	protein-coding
4160	MC4R	GAD,	2	-	18q22	melanocortin 4 receptor	protein-coding
4145	MATK	GeneRif,	1	CHK|CTK|HHYLTK|HYL|HYLTK|Lsk	19p13.3	megakaryocyte-associated tyrosine kinase	protein-coding
4142	MAS1	GeneRif,	1	MAS|MGRA	6q25.3-q26	MAS1 proto-oncogene, G protein-coupled receptor	protein-coding
4124	MAN2A1	GWASCatalog,	1	AMan II|GOLIM7|MANA2|MANII	5q21.3	mannosidase, alpha, class 2A, member 1	protein-coding
4118	MAL	GeneRif,	1	-	2q11.1	mal, T-cell differentiation protein	protein-coding
4102	MAGEA3	GeneRif,	1	CT1.3|HIP8|HYPD|MAGE3|MAGEA6	Xq28	melanoma antigen family A3	protein-coding
4100	MAGEA1	GeneRif,	2	CT1.1|MAGE1	Xq28	melanoma antigen family A1	protein-coding
4094	MAF	GeneRif,	1	CCA4|CTRCT21|c-MAF	16q22-q23	v-maf avian musculoaponeurotic fibrosarcoma oncogene homolog	protein-coding
4087	SMAD2	GAD,	2	JV18|JV18-1|MADH2|MADR2|hMAD-2|hSMAD2	18q21.1	SMAD family member 2	protein-coding
4085	MAD2L1	GeneRif,	1	HSMAD2|MAD2	4q27	MAD2 mitotic arrest deficient-like 1 (yeast)	protein-coding
4082	MARCKS	GeneRif,	1	80K-L|MACS|PKCSL|PRKCSL	6q22.2	myristoylated alanine-rich protein kinase C substrate	protein-coding
4072	EPCAM	GeneRif,	7	DIAR5|EGP-2|EGP314|EGP40|ESA|HNPCC8|KS1/4|KSA|M4S1|MIC18|MK-1|TACSTD1|TROP1	2p21	epithelial cell adhesion molecule	protein-coding
407055	MIR99A	GeneRif,	1	MIRN99A	21q21.1	microRNA 99a	ncRNA
407050	MIR93	GeneRif,	2	MIRN9|MIRN93|hsa-mir-93|miR-93	7q22.1	microRNA 93	ncRNA
407049	MIR92A2	GeneRif,	1	MIRN92-2|MIRN92A-2|MIRN92A2	Xq26.2	microRNA 92a-2	ncRNA
407048	MIR92A1	GeneRif,	2	MIR92-1|MIRN92-1|MIRN92A-1|MIRN92A1|miRNA92-1	13q31.3	microRNA 92a-1	ncRNA
407046	MIR9-1	GeneRif,	1	MIRN9-1|hsa-mir-9-1|miRNA9-1	1q22	microRNA 9-1	ncRNA
407043	MIR7-1	GeneRif,	1	MIRN7-1|hsa-mir-7-1|mir-7-1	9q21.32	microRNA 7-1	ncRNA
407042	MIR34C	GeneRif,	5	MIRN34C|miRNA34C	11q23.1	microRNA 34c	ncRNA
407041	MIR34B	GeneRif,	5	MIRN34B|miRNA34B	11q23.1	microRNA 34b	ncRNA
407040	MIR34A	GeneRif,	10	MIRN34A|miRNA34A|mir-34	1p36.22|1p36.22	microRNA 34a	ncRNA
407037	MIR320A	GeneRif,	3	MIRN320|MIRN320A|hsa-mir-320a	8p21.3	microRNA 320a	ncRNA
407036	MIR32	GeneRif,	1	MIRN32|hsa-mir-32|miR-32|miRNA32	9q31.3	microRNA 32	ncRNA
407035	MIR31	GeneRif,	5	MIRN31|hsa-mir-31|miR-31	9p21.3	microRNA 31	ncRNA
407029	MIR30A	GeneRif,	1	MIRN30A	6q13	microRNA 30a	ncRNA
407028	MIR302A	GeneRif,	1	MIRN302|MIRN302A|hsa-mir-302	4q25	microRNA 302a	ncRNA
407026	MIR29C	GeneRif,	1	MIRN29C|miRNA29C	1q32.2	microRNA 29c	ncRNA
407021	MIR29A	GeneRif,	4	MIRN29|MIRN29A|hsa-mir-29|hsa-mir-29a|miRNA29A	7q32.3	microRNA 29a	ncRNA
407020	MIR28	GeneRif,	1	MIRN28|hsa-mir-28|miR-28	3q28	microRNA 28	ncRNA
407018	MIR27A	GeneRif,	3	MIR27|MIRN27A	19p13.13	microRNA 27a	ncRNA
407014	MIR25	GeneRif,	2	MIRN25|hsa-mir-25|miR-25	7q22.1	microRNA 25	ncRNA
407011	MIR23B	GeneRif,	1	MIRN23B|hsa-mir-23b|miRNA23B	9q22.32	microRNA 23b	ncRNA
407010	MIR23A	GeneRif,	1	MIRN23A|hsa-mir-23a|miRNA23A	19p13.13	microRNA 23a	ncRNA
407009	MIR224	GeneRif,	3	MIRN224|miRNA224	Xq28	microRNA 224	ncRNA
407007	MIR222	GeneRif,	2	MIRN222|miRNA222|mir-222	Xp11.3	microRNA 222	ncRNA
407006	MIR221	GeneRif,	4	MIRN221|miRNA221|mir-221	Xp11.3	microRNA 221	ncRNA
407004	MIR22	GeneRif,	3	MIRN22|hsa-mir-22|miR-22	17p13.3	microRNA 22	ncRNA
4070	TACSTD2	GeneRif,	5	EGP-1|EGP1|GA733-1|GA7331|GP50|M1S1|TROP2	1p32	tumor-associated calcium signal transducer 2	protein-coding
406997	MIR215	GeneRif,	4	MIRN215|miRNA215|mir-215	1q41	microRNA 215	ncRNA
406995	MIR181A1	GeneRif,	1	MIR213|MIRN181A1|MIRN213|hsa-mir-181a-1|mir-213	1q32.1	microRNA 181a-1	ncRNA
406994	MIR212	GeneRif,	1	MIRN212|mir-212	17p13.3	microRNA 212	ncRNA
406993	MIR211	GeneRif,	1	MIRN211|mir-211	15q13.3	microRNA 211	ncRNA
406992	MIR210	GeneRif,	2	MIRN210|mir-210	11p15.5	microRNA 210	ncRNA
406991	MIR21	GeneRif,	28	MIRN21|hsa-mir-21|miR-21|miRNA21	17q23.1	microRNA 21	ncRNA
406988	MIR205	GeneRif,	1	MIRN205	1q32.2	microRNA 205	ncRNA
406986	MIR203A	GeneRif,	5	MIR203|MIRN203|hsa-mir-203a|miR-203|miRNA203	14q32.33	microRNA 203a	ncRNA
406985	MIR200C	GeneRif,	9	MIRN200C	12p13.31	microRNA 200c	ncRNA
406984	MIR200B	GeneRif,	1	MIRN200B	1p36.33	microRNA 200b	ncRNA
406982	MIR20A	GeneRif,	1	MIR20|MIRN20|MIRN20A|hsa-mir-20|hsa-mir-20a|miR-20|miRNA20A	13q31.3	microRNA 20a	ncRNA
406979	MIR19A	GeneRif,	1	MIRN19A|hsa-mir-19a|miR-19a|miRNA19A	13q31.3	microRNA 19a	ncRNA
406976	MIR199A1	GeneRif,	1	MIR-199-s|MIRN199A1	19p13.2	microRNA 199a-1	ncRNA
406973	MIR196A2	GeneRif,	5	MIRN196-2|MIRN196A2	12q13.13	microRNA 196a-2	ncRNA
406972	MIR196A1	GeneRif,	2	MIRN196-1|MIRN196A1	17q21.32	microRNA 196a-1	ncRNA
406971	MIR195	GeneRif,	2	MIRN195|miRNA195	17p13.1	microRNA 195	ncRNA
406968	MIR193A	GeneRif,	1	MIRN193|MIRN193A	17q11.2	microRNA 193a	ncRNA
406967	MIR192	GeneRif,	1	MIRN192|miR-192|miRNA192	11q13.1	microRNA 192	ncRNA
406961	MIR185	GeneRif,	2	MIRN185|miR-185	22q11.21	microRNA 185	ncRNA
406958	MIR182	GeneRif,	3	MIRN182|miRNA182	7q32.2	microRNA 182	ncRNA
406954	MIR181A2	GeneRif,	1	MIRN181A|MIRN181A2|hsa-mir-181a-2	9q33.3	microRNA 181a-2	ncRNA
406953	MIR18A	GeneRif,	2	MIR18|MIRN18|MIRN18A|hsa-mir-18|hsa-mir-18a|miR-18|miRNA18A	13q31.3	microRNA 18a	ncRNA
406952	MIR17	GeneRif,	4	MIR17-5p|MIR91|MIRN17|MIRN91|hsa-mir-17|miR-17|miR17-3p|miRNA17|miRNA91	13q31.3	microRNA 17	ncRNA
406950	MIR16-1	GeneRif,	2	MIRN16-1|miRNA16-1	13q14.2	microRNA 16-1	ncRNA
406948	MIR15A	GeneRif,	1	MIRN15A|hsa-mir-15a|miRNA15A	13q14.2	microRNA 15a	ncRNA
406947	MIR155	GeneRif,	5	MIRN155|miRNA155	21q21.3	microRNA 155	ncRNA
406946	MIR154	GeneRif,	1	MIRN154	14q32.31	microRNA 154	ncRNA
406944	MIR153-1	GeneRif,	1	MIRN153-1	2q35	microRNA 153-1	ncRNA
406942	MIR150	GeneRif,	1	MIRN150|miRNA150	19q13.33	microRNA 150	ncRNA
406941	MIR149	GeneRif,	5	MIRN149	2q37.3	microRNA 149	ncRNA
406940	MIR148A	GeneRif,	1	MIRN148|MIRN148A|hsa-mir-148	7p15.2	microRNA 148a	ncRNA
406938	MIR146A	GeneRif,	10	MIRN146|MIRN146A|miR-146a|miRNA146A	5q34	microRNA 146a	ncRNA
406936	MIR144	GeneRif,	2	MIRN144	17q11.2	microRNA 144	ncRNA
406935	MIR143	GeneRif,	11	MIRN143	5q32	microRNA 143	ncRNA
406934	MIR142	GeneRif,	1	MIRN142	17q22	microRNA 142	ncRNA
406933	MIR141	GeneRif,	2	MIRN141	12p13.31	microRNA 141	ncRNA
406931	MIR139	GeneRif,	3	MIR139-3p|MIRN139	11q13.4	microRNA 139	ncRNA
406929	MIR138-1	GeneRif,	1	MIRN138-1	3p21.32	microRNA 138-1	ncRNA
406928	MIR137	GeneRif,	4	MIRN137|miR-137	1p21.3	microRNA 137	ncRNA
406925	MIR135A1	GeneRif,	1	MIRN135-1|MIRN135A1	3p21.1	microRNA 135a-1	ncRNA
406923	MIR133A2	GeneRif,	1	MIRN133A2	20q13.33	microRNA 133a-2	ncRNA
406922	MIR133A1	GeneRif,	1	MIRN133A1	18q11.2	microRNA 133a-1	ncRNA
406921	MIR132	GeneRif,	1	MIRN132|miRNA132	17p13.3	microRNA 132	ncRNA
406920	MIR130B	GeneRif,	4	MIRN130B|mir-130b	-	microRNA 130b	ncRNA
406918	MIR129-2	GeneRif,	1	MIR-129b|MIRN129-2|mir-129-2	11p11.2	microRNA 129-2	ncRNA
406917	MIR129-1	GeneRif,	1	MIR-129b|MIRN129-1	7q32.1	microRNA 129-1	ncRNA
406915	MIR128-1	GeneRif,	1	MIR128A|MIRN128-1|MIRN128A	2q21.3	microRNA 128-1	ncRNA
406913	MIR126	GeneRif,	6	MIRN126|miRNA126	9q34.3	microRNA 126	ncRNA
406912	MIR125B2	GeneRif,	1	MIRN125B2	21q21.1	microRNA 125b-2	ncRNA
406911	MIR125B1	GeneRif,	2	MIRN125B1	11q24.1	microRNA 125b-1	ncRNA
406907	MIR124-1	GeneRif,	3	MIR124A|MIR124A1|MIRN124-1|MIRN124A1	8p23.1	microRNA 124-1	ncRNA
406906	MIR122	GeneRif,	1	MIR122A|MIRN122|MIRN122A|hsa-mir-122|miRNA122|miRNA122A	18q21.31	microRNA 122	ncRNA
406904	MIR1-1	GeneRif,	1	MIRN1-1|hsa-mir-1-1|miRNA1-1	20q13.33	microRNA 1-1	ncRNA
406903	MIR10B	GeneRif,	1	MIRN10B|hsa-mir-10b|miRNA10B|mir-10b	2q31.1	microRNA 10b	ncRNA
406900	MIR106B	GeneRif,	2	MIRN106B	7q22.1	microRNA 106b	ncRNA
406899	MIR106A	GeneRif,	4	MIRN106A|mir-106	Xq26.2	microRNA 106a	ncRNA
406891	MIRLET7I	GeneRif,	1	LET7I|MIRNLET7I|hsa-let-7i	12q14.1	microRNA let-7i	ncRNA
406885	MIRLET7C	GeneRif,	1	LET7C|MIRNLET7C|hsa-let-7c|let-7c	21q21.1	microRNA let-7c	ncRNA
406881	MIRLET7A1	GeneRif,	4	LET7A1|MIRNLET7A1|let-7a-1	9q22.32	microRNA let-7a-1	ncRNA
4067	LYN	GeneRif,	1	JTK8|p53Lyn|p56Lyn	8q13	LYN proto-oncogene, Src family tyrosine kinase	protein-coding
4060	LUM	GeneRif,	3	LDC|SLRR2D	12q21.33	lumican	protein-coding
4056	LTC4S	GeneRif,	1	-	5q35	leukotriene C4 synthase	protein-coding
4052	LTBP1	GAD,	1	-	2p22-p21	latent transforming growth factor beta binding protein 1	protein-coding
405	ARNT	GAD,	1	HIF-1-beta|HIF-1beta|HIF1-beta|HIF1B|HIF1BETA|TANGO|bHLHe2	1q21	aryl hydrocarbon receptor nuclear translocator	protein-coding
4035	LRP1	GeneRif,	2	A2MR|APOER|APR|CD91|IGFBP3R|LRP|LRP1A|TGFBR5	12q13.3	low density lipoprotein receptor-related protein 1	protein-coding
4023	LPL	GAD,	1	HDLCQ11|LIPD	8p22	lipoprotein lipase	protein-coding
4015	LOX	GeneRif,	3	-	5q23.2	lysyl oxidase	protein-coding
401081	FLJ22763	GWASCatalog,	1	-	3q13.13	uncharacterized LOC401081	ncRNA
4000	LMNA	GeneRif,	2	CDCD1|CDDC|CMD1A|CMT2B1|EMD2|FPL|FPLD|FPLD2|HGPS|IDC|LDP1|LFP|LGMD1B|LMN1|LMNC|LMNL1|PRO1	1q22	lamin A/C	protein-coding
3998	LMAN1	GeneRif,	1	ERGIC-53|ERGIC53|F5F8D|FMFD1|MCFD1|MR60|gp58	18q21.3-q22	lectin, mannose-binding, 1	protein-coding
3996	LLGL1	GeneRif,	1	DLG4|HUGL|HUGL-1|HUGL1|LLGL	17p11.2	lethal giant larvae homolog 1 (Drosophila)	protein-coding
3992	FADS1	GWASCatalog,	1	D5D|FADS6|FADSD5|LLCDL1|TU12	11q12.2-q13.1	fatty acid desaturase 1	protein-coding
3987	LIMS1	GeneRif,	1	PINCH|PINCH-1|PINCH1	2q12.3	LIM and senescent cell antigen-like domains 1	protein-coding
3985	LIMK2	GeneRif,	1	-	22q12.2	LIM domain kinase 2	protein-coding
3981	LIG4	GAD,	1	LIG4S	13q33-q34	ligase IV, DNA, ATP-dependent	protein-coding
3980	LIG3	GAD,	2	LIG2	17q11.2-q12	ligase III, DNA, ATP-dependent	protein-coding
3978	LIG1	GAD,	1	-	19q13.2-q13.3	ligase I, DNA, ATP-dependent	protein-coding
3977	LIFR	GeneRif,	2	CD118|LIF-R|SJS2|STWS|SWS	5p13-p12	leukemia inhibitory factor receptor alpha	protein-coding
397	ARHGDIB	GeneRif,	1	D4|GDIA2|GDID4|LYGDI|Ly-GDI|RAP1GN1|RhoGDI2	12p12.3	Rho GDP dissociation inhibitor (GDI) beta	protein-coding
3960	LGALS4	GeneRif,	3	GAL4|L36LBP	19q13.2	lectin, galactoside-binding, soluble, 4	protein-coding
396	ARHGDIA	GeneRif,	2	GDIA1|HEL-S-47e|NPHS8|RHOGDI|RHOGDI-1	17q25.3	Rho GDP dissociation inhibitor (GDI) alpha	protein-coding
3959	LGALS3BP	GeneRif,	3	90K|BTBD17B|CyCAP|M2BP|MAC-2-BP|TANGO10B|gp90	17q25	lectin, galactoside-binding, soluble, 3 binding protein	protein-coding
3958	LGALS3	GeneRif,	11	CBP35|GAL3|GALBP|GALIG|L31|LGALS2|MAC2	14q22.3	lectin, galactoside-binding, soluble, 3	protein-coding
3956	LGALS1	GeneRif,	2	GAL1|GBP	22q13.1	lectin, galactoside-binding, soluble, 1	protein-coding
3952	LEP	GAD,	4	LEPD|OB|OBS	7q31.3	leptin	protein-coding
395	ARHGAP6	GeneRif,	1	RHOGAP6|RHOGAPX-1	Xp22.3	Rho GTPase activating protein 6	protein-coding
3939	LDHA	GeneRif,	2	GSD11|HEL-S-133P|LDH1|LDHM|PIG19	11p15.4	lactate dehydrogenase A	protein-coding
3938	LCT	GAD,	4	LAC|LPH|LPH1	2q21	lactase	protein-coding
3936	LCP1	GeneRif,	2	CP64|HEL-S-37|L-PLASTIN|LC64P|LPL|PLS2	13q14.3	lymphocyte cytosolic protein 1 (L-plastin)	protein-coding
3934	LCN2	GeneRif,	7	24p3|MSFI|NGAL	9q34	lipocalin 2	protein-coding
3927	LASP1	GeneRif,	2	Lasp-1|MLN50	17q11-q21.3	LIM and SH3 protein 1	protein-coding
3925	STMN1	GeneRif,	1	C1orf215|LAP18|Lag|OP18|PP17|PP19|PR22|SMN	1p36.11	stathmin 1	protein-coding
391819	KRT18P42	GWASCatalog,	1	-	5q21.3	keratin 18 pseudogene 42	pseudo
3918	LAMC2	GeneRif,	4	B2T|BM600|CSF|EBR2|EBR2A|LAMB2T|LAMNB2	1q25-q31	laminin, gamma 2	protein-coding
3914	LAMB3	GeneRif,	2	AI1A|BM600-125KDA|LAM5|LAMNB1	1q32	laminin, beta 3	protein-coding
3912	LAMB1	GeneRif,	1	CLM|LIS5	7q22	laminin, beta 1	protein-coding
390	RND3	GeneRif,	1	ARHE|Rho8|RhoE|memB	2q23.3	Rho family GTPase 3	protein-coding
3897	L1CAM	GeneRif,	8	CAML1|CD171|HSAS|HSAS1|MASA|MIC5|N-CAM-L1|N-CAML1|NCAM-L1|S10|SPG1	Xq28	L1 cell adhesion molecule	protein-coding
389421	LIN28B	GeneRif,	3	CSDD2	6q21	lin-28 homolog B (C. elegans)	protein-coding
389	RHOC	GeneRif,	2	ARH9|ARHC|H9|RHOH9	1p13.1	ras homolog family member C	protein-coding
388969	C2orf68	GeneRif,	1	HCRCN81	2p11.2	chromosome 2 open reading frame 68	protein-coding
388112	NANOGP8	GeneRif,	1	NANOG|NANOGP1|PN8	15q14	Nanog homeobox pseudogene 8	pseudo
3880	KRT19	GeneRif,	3	CK19|K19|K1CS	17q21.2	keratin 19, type I	protein-coding
388	RHOB	GeneRif,	1	ARH6|ARHB|MST081|MSTP081|RHOH6	2p24	ras homolog family member B	protein-coding
3875	KRT18	GeneRif,	3	CYK18|K18	12q13	keratin 18, type I	protein-coding
387	RHOA	GeneRif,	10	ARH12|ARHA|RHO12|RHOH12	3p21.3	ras homolog family member A	protein-coding
3837	KPNB1	GeneRif,	1	IMB1|IPO1|IPOB|Impnb|NTF97	17q21.32	karyopherin (importin) beta 1	protein-coding
383	ARG1	GeneRif,	1	-	6q23	arginase 1	protein-coding
382	ARF6	GeneRif,	1	-	14q21.3	ADP-ribosylation factor 6	protein-coding
3816	KLK1	GeneRif,	1	KLKR|Klk6|hK1	19q13.3	kallikrein 1	protein-coding
3815	KIT	GeneRif,	7	C-Kit|CD117|PBT|SCFR	4q12	v-kit Hardy-Zuckerman 4 feline sarcoma viral oncogene homolog	protein-coding
3814	KISS1	GeneRif,	2	HH13|KiSS-1	1q32	KiSS-1 metastasis-suppressor	protein-coding
3811	KIR3DL1	GAD,	1	CD158E1|KIR|KIR3DL1/S1|NKAT-3|NKAT3|NKB1|NKB1B	19q13.4	killer cell immunoglobulin-like receptor, three domains, long cytoplasmic tail, 1	protein-coding
3809	KIR2DS4	GAD,	1	CD158I|KIR1D|KIR2DS1|KIR412|KKA3|NKAT-8|NKAT8	19q13.4	killer cell immunoglobulin-like receptor, two domains, short cytoplasmic tail, 4	protein-coding
378938	MALAT1	GeneRif,	2	HCN|LINC00047|NCRNA00047|NEAT2|PRO2853|mascRNA	11q13.1	metastasis associated lung adenocarcinoma transcript 1 (non-protein coding)	ncRNA
3757	KCNH2	GeneRif,	2	ERG-1|ERG1|H-ERG|HERG|HERG1|Kv11.1|LQT2|SQT1	7q36.1	potassium channel, voltage gated eag related subfamily H, member 2	protein-coding
3756	KCNH1	GeneRif,	1	EAG|EAG1|Kv10.1|TMBTS|h-eag	1q32.2	potassium channel, voltage gated eag related subfamily H, member 1	protein-coding
374907	B3GNT8	GeneRif,	2	B3GALT7|BGALT15|beta3Gn-T8	19q13.2	UDP-GlcNAc:betaGal beta-1,3-N-acetylglucosaminyltransferase 8	protein-coding
3732	CD82	GeneRif,	1	4F9|C33|GR15|IA4|KAI1|R2|SAR2|ST6|TSPAN27	11p11.2	CD82 molecule	protein-coding
3728	JUP	GeneRif,	1	ARVD12|CTNNG|DP3|DPIII|PDGB|PKGB	17q21	junction plakoglobin	protein-coding
3725	JUN	GeneRif,	7	AP-1|AP1|c-Jun	1p32-p31	jun proto-oncogene	protein-coding
3718	JAK3	GeneRif,	2	JAK-3|JAK3_HUMAN|JAKL|L-JAK|LJAK	19p13.1	Janus kinase 3	protein-coding
3717	JAK2	GeneRif,	3	JTK10|THCYT3	9p24	Janus kinase 2	protein-coding
3716	JAK1	GeneRif,	1	JAK1A|JAK1B|JTK3	1p32.3-p31.3	Janus kinase 1	protein-coding
3710	ITPR3	GeneRif,	1	IP3R|IP3R3	6p21	inositol 1,4,5-trisphosphate receptor, type 3	protein-coding
3694	ITGB6	GeneRif,	3	AI1H	2q24.2	integrin, beta 6	protein-coding
3691	ITGB4	GeneRif,	3	CD104	17q25	integrin, beta 4	protein-coding
3690	ITGB3	GAD,	3	BDPLT16|BDPLT2|CD61|GP3A|GPIIIa|GT	17q21.32	integrin, beta 3 (platelet glycoprotein IIIa, antigen CD61)	protein-coding
3689	ITGB2	GeneRif,	2	CD18|LAD|LCAMB|LFA-1|MAC-1|MF17|MFI7	21q22.3	integrin, beta 2 (complement component 3 receptor 3 and 4 subunit)	protein-coding
3688	ITGB1	GeneRif,	9	CD29|FNRB|GPIIA|MDF2|MSK12|VLA-BETA|VLAB	10p11.2	integrin, beta 1 (fibronectin receptor, beta polypeptide, antigen CD29 includes MDF2, MSK12)	protein-coding
3685	ITGAV	GeneRif,	3	CD51|MSK8|VNRA|VTNR	2q31-q32	integrin, alpha V	protein-coding
3680	ITGA9	GeneRif,	1	ALPHA-RLC|ITGA4L|RLC	3p21.3	integrin, alpha 9	protein-coding
3678	ITGA5	GeneRif,	5	CD49e|FNRA|VLA-5|VLA5A	12q11-q13	integrin, alpha 5 (fibronectin receptor, alpha polypeptide)	protein-coding
3675	ITGA3	GeneRif,	1	CD49C|GAP-B3|GAPB3|ILNEB|MSK18|VCA-2|VL3A|VLA3a	17q21.33	integrin, alpha 3 (antigen CD49C, alpha 3 subunit of VLA-3 receptor)	protein-coding
3673	ITGA2	GAD,	1	BR|CD49B|GPIa|HPA-5|VLA-2|VLAA2	5q11.2	integrin, alpha 2 (CD49B, alpha 2 subunit of VLA-2 receptor)	protein-coding
3672	ITGA1	GeneRif,	1	CD49a|VLA1	5q11.2	integrin, alpha 1	protein-coding
3670	ISL1	GeneRif,	1	ISLET1|Isl-1	5q11.1	ISL LIM homeobox 1	protein-coding
3665	IRF7	GeneRif,	1	IRF-7H|IRF7A|IRF7B|IRF7C|IRF7H	11p15.5	interferon regulatory factor 7	protein-coding
3661	IRF3	GeneRif,	1	-	19q13.3-q13.4	interferon regulatory factor 3	protein-coding
366	AQP9	GeneRif,	1	AQP-9|HsT17287|SSC1	15q	aquaporin 9	protein-coding
3655	ITGA6	GeneRif,	4	CD49f|ITGA6B|VLA-6	2q31.1	integrin, alpha 6	protein-coding
3651	PDX1	GeneRif,	1	GSF|IDX-1|IPF1|IUF1|MODY4|PAGEN1|PDX-1|STF-1	13q12.1	pancreatic and duodenal homeobox 1	protein-coding
3643	INSR	GAD,	2	CD220|HHF5	19p13.3-p13.2	insulin receptor	protein-coding
3630	INS	GAD,	2	IDDM|IDDM1|IDDM2|ILPR|IRDN|MODY10	11p15.5	insulin	protein-coding
3627	CXCL10	GeneRif,	2	C7|IFI10|INP10|IP-10|SCYB10|crg-2|gIP-10|mob-1	4q21	chemokine (C-X-C motif) ligand 10	protein-coding
3622	ING2	GeneRif,	1	ING1L|p33ING2	4q35.1	inhibitor of growth family, member 2	protein-coding
3620	IDO1	GeneRif,	3	IDO|IDO-1|INDO	8p12-p11	indoleamine 2,3-dioxygenase 1	protein-coding
362	AQP5	GeneRif,	1	AQP-5|PPKB	12q13	aquaporin 5	protein-coding
3615	IMPDH2	GeneRif,	1	IMPD2|IMPDH-II	3p21.2	IMP (inosine 5'-monophosphate) dehydrogenase 2	protein-coding
3611	ILK	GeneRif,	2	HEL-S-28|ILK-1|ILK-2|P59|p59ILK	11p15.4	integrin-linked kinase	protein-coding
361	AQP4	GeneRif,	1	HMIWC2|MIWC	18q11.2-q12.1	aquaporin 4	protein-coding
3605	IL17A	GeneRif,	4	CTLA8|IL-17|IL-17A|IL17	6p12	interleukin 17A	protein-coding
3604	TNFRSF9	GeneRif,	3	4-1BB|CD137|CDw137|ILA	1p36	tumor necrosis factor receptor superfamily, member 9	protein-coding
3600	IL15	GeneRif,	2	IL-15	4q31	interleukin 15	protein-coding
360	AQP3	GeneRif,	1	AQP-3|GIL	9p13	aquaporin 3 (Gill blood group)	protein-coding
3598	IL13RA2	GeneRif,	2	CD213A2|CT19|IL-13R|IL13BP	Xq23	interleukin 13 receptor, alpha 2	protein-coding
3597	IL13RA1	GeneRif,	1	CD213A1|CT19|IL-13Ra|NR4	Xq24	interleukin 13 receptor, alpha 1	protein-coding
3596	IL13	GeneRif,	3	IL-13|P600	5q31	interleukin 13	protein-coding
358	AQP1	GeneRif,	1	AQP-CHIP|CHIP28|CO	7p14	aquaporin 1 (Colton blood group)	protein-coding
3579	CXCR2	GeneRif,	5	CD182|CDw128b|CMKAR2|IL8R2|IL8RA|IL8RB	2q35	chemokine (C-X-C motif) receptor 2	protein-coding
3577	CXCR1	GeneRif,	1	C-C|C-C-CKR-1|CD128|CD181|CDw128a|CKR-1|CMKAR1|IL8R1|IL8RA|IL8RBA	2q35	chemokine (C-X-C motif) receptor 1	protein-coding
3570	IL6R	GeneRif,	1	CD126|IL-6R-1|IL-6RA|IL6Q|IL6RA|IL6RQ|gp80	1q21	interleukin 6 receptor	protein-coding
357	SHROOM2	GWASCatalog,	1	APXL|HSAPXL	Xp22.3	shroom family member 2	protein-coding
3562	IL3	GeneRif,	1	IL-3|MCGF|MULTI-CSF	5q31.1	interleukin 3	protein-coding
3559	IL2RA	GeneRif,	1	CD25|IDDM10|IL2R|TCGFR|p55	10p15-p14	interleukin 2 receptor, alpha	protein-coding
3553	IL1B	GAD,	9	IL-1|IL1-BETA|IL1F2	2q14	interleukin 1, beta	protein-coding
354	KLK3	GeneRif,	3	APS|KLK2A1|PSA|hK3	19q13.41	kallikrein-related peptidase 3	protein-coding
352964	HLA-T	GAD,	1	HLA-16	6p21.3	major histocompatibility complex, class I, T (pseudogene)	pseudo
351	APP	GeneRif,	1	AAA|ABETA|ABPP|AD1|APPI|CTFgamma|CVAP|PN-II|PN2	21q21.3	amyloid beta (A4) precursor protein	protein-coding
3491	CYR61	GeneRif,	2	CCN1|GIG1|IGFBP10	1p22.3	cysteine-rich, angiogenic inducer, 61	protein-coding
3490	IGFBP7	GeneRif,	7	AGM|FSTL2|IBP-7|IGFBP-7|IGFBP-7v|IGFBPRP1|MAC25|PSF|RAMSVPS|TAF	4q12	insulin-like growth factor binding protein 7	protein-coding
3489	IGFBP6	GeneRif,	1	IBP6	12q13	insulin-like growth factor binding protein 6	protein-coding
3487	IGFBP4	GeneRif,	2	BP-4|HT29-IGFBP|IBP4|IGFBP-4	17q21.2	insulin-like growth factor binding protein 4	protein-coding
3482	IGF2R	GeneRif,	1	CD222|CIMPR|M6P-R|MPR1|MPRI	6q26	insulin-like growth factor 2 receptor	protein-coding
3481	IGF2	CRCGene,		C11orf43|IGF-II|PP9974	11p15.5	insulin-like growth factor 2	protein-coding
347736	NME9	GeneRif,	1	NM23-H9|TXL-2|TXL2|TXNDC6	3q22.3	NME/NM23 family member 9	protein-coding
347734	SLC35B2	GeneRif,	1	PAPST1|SLL|UGTrel4	6p21.1	solute carrier family 35 (adenosine 3'-phospho 5'-phosphosulfate transporter), member B2	protein-coding
347732	CATSPER3	GWASCatalog,	1	CACRC	5q31.1	cation channel, sperm associated 3	protein-coding
347	APOD	GeneRif,	1	-	3q29	apolipoprotein D	protein-coding
346470	MRPL42P4	GWASCatalog,	1	-	7p12.3	mitochondrial ribosomal protein L42 pseudogene 4	pseudo
346389	MACC1	GeneRif,	11	7A5|SH3BP4L	7p21.1	metastasis associated in colon cancer 1	protein-coding
3459	IFNGR1	GeneRif,	1	CD119|IFNGR|IMD27A|IMD27B	6q23.3	interferon gamma receptor 1	protein-coding
345611	IRGM	GAD,	1	IFI1|IRGM1|LRG-47|LRG47	5q33.1	immunity-related GTPase family, M	protein-coding
345	APOC3	GAD,	1	APOCIII|HALP2	11q23.3	apolipoprotein C-III	protein-coding
343326	KRT18P28	GWASCatalog,	1	-	1q25.3	keratin 18 pseudogene 28	pseudo
343	AQP8	GeneRif,	1	AQP-8	16p12	aquaporin 8	protein-coding
341032	C11orf53	GAD,	1	-	11q23.1	chromosome 11 open reading frame 53	protein-coding
340706	VWA2	GeneRif,	1	AMACO|CCSP-2|NET42	10q25.3	von Willebrand factor A domain containing 2	protein-coding
340419	RSPO2	GeneRif,	1	CRISTIN2	8q23.1	R-spondin 2	protein-coding
340273	ABCB5	GeneRif,	1	ABCB5alpha|ABCB5beta|EST422562	7p21.1	ATP-binding cassette, sub-family B (MDR/TAP), member 5	protein-coding
3400	ID4	GeneRif,	2	IDB4|bHLHb27	6p22.3	inhibitor of DNA binding 4, dominant negative helix-loop-helix protein	protein-coding
3397	ID1	GeneRif,	1	ID|bHLHb24	20q11	inhibitor of DNA binding 1, dominant negative helix-loop-helix protein	protein-coding
339512	C1orf110	GWASCatalog,	1	-	1q23.3	chromosome 1 open reading frame 110	protein-coding
339488	TFAP2E	GeneRif,	1	AP2E	1p34.3	transcription factor AP-2 epsilon (activating enhancer binding protein 2 epsilon)	protein-coding
339221	ENPP7	GeneRif,	2	ALK-SMase|E-NPP 7|NPP-7|NPP7	17q25.3	ectonucleotide pyrophosphatase/phosphodiesterase 7	protein-coding
338557	FFAR4	GeneRif,	1	BMIQ10|GPR120|GPR129|GT01|O3FAR1|PGR4	10q23.33	free fatty acid receptor 4	protein-coding
338	APOB	GAD,	1	FLDB|LDLCQ4	2p24-p23	apolipoprotein B	protein-coding
337876	CHSY3	GeneRif,	1	CHSY2|CSS3	5q23.3	chondroitin sulfate synthase 3	protein-coding
3373	HYAL1	GeneRif,	1	HYAL-1|LUCA1|MPS9|NAT6	3p21.31	hyaluronoglucosaminidase 1	protein-coding
3371	TNC	GeneRif,	3	150-225|DFNA56|GMEM|GP|HXB|JI|TN|TN-C	9q33	tenascin C	protein-coding
335	APOA1	GAD,	1	-	11q23-q24	apolipoprotein A-I	protein-coding
3336	HSPE1	GeneRif,	1	CPN10|EPF|GROES|HSP10	2q33.1	heat shock 10kDa protein 1	protein-coding
3329	HSPD1	GeneRif,	1	CPN60|GROEL|HLD4|HSP-60|HSP60|HSP65|HuCHA60|SPG13	2q33.1	heat shock 60kDa protein 1 (chaperonin)	protein-coding
3324	HSP90AA2P	GeneRif,	1	HSP90AA2|HSP90ALPHA|HSPCA|HSPCAL3	11p14.1	heat shock protein 90kDa alpha (cytosolic), class A member 2, pseudogene	pseudo
3320	HSP90AA1	GeneRif,	5	EL52|HSP86|HSP89A|HSP90A|HSP90N|HSPC1|HSPCA|HSPCAL1|HSPCAL4|HSPN|Hsp89|Hsp90|LAP-2|LAP2	14q32.33	heat shock protein 90kDa alpha (cytosolic), class A member 1	protein-coding
3316	HSPB2	GeneRif,	1	HSP27|Hs.78846|LOH11CR1K|MKBP	11q22-q23	heat shock 27kDa protein 2	protein-coding
3315	HSPB1	GeneRif,	5	CMT2F|HEL-S-102|HMN2B|HS.76067|HSP27|HSP28|Hsp25|SRP27	7q11.23	heat shock 27kDa protein 1	protein-coding
3313	HSPA9	GeneRif,	3	CRP40|CSA|GRP-75|GRP75|HEL-S-124m|HSPA9B|MOT|MOT2|MTHSP75|PBP74	5q31.1	heat shock 70kDa protein 9 (mortalin)	protein-coding
3312	HSPA8	GeneRif,	1	HEL-33|HEL-S-72p|HSC54|HSC70|HSC71|HSP71|HSP73|HSPA10|LAP-1|LAP1|NIP71	11q24.1	heat shock 70kDa protein 8	protein-coding
331	XIAP	GeneRif,	5	API3|BIRC4|IAP-3|ILP1|MIHA|XLP2|hIAP-3|hIAP3	Xq25	X-linked inhibitor of apoptosis, E3 ubiquitin protein ligase	protein-coding
3309	HSPA5	GeneRif,	3	BIP|GRP78|HEL-S-89n|MIF2	9q33.3	heat shock 70kDa protein 5 (glucose-regulated protein, 78kDa)	protein-coding
3308	HSPA4	GeneRif,	3	APG-2|HEL-S-5a|HS24/P52|HSPH2|RY|hsp70|hsp70RY	5q31.1	heat shock 70kDa protein 4	protein-coding
3303	HSPA1A	GeneRif,	1	HEL-S-103|HSP70-1|HSP70-1A|HSP70I|HSP72|HSPA1	6p21.3	heat shock 70kDa protein 1A	protein-coding
330	BIRC3	GeneRif,	3	AIP1|API2|CIAP2|HAIP1|HIAP1|MALT2|MIHC|RNF49|c-IAP2	11q22	baculoviral IAP repeat containing 3	protein-coding
3297	HSF1	GeneRif,	2	HSTF1	8q24.3	heat shock transcription factor 1	protein-coding
3294	HSD17B2	GAD,	2	EDH17B2|HSD17|SDR9C2	16q24.1-q24.2	hydroxysteroid (17-beta) dehydrogenase 2	protein-coding
3293	HSD17B3	GAD,	1	EDH17B3|SDR12C2	9q22	hydroxysteroid (17-beta) dehydrogenase 3	protein-coding
3291	HSD11B2	GeneRif,	1	AME|AME1|HSD11K|HSD2|SDR9C3	16q22	hydroxysteroid (11-beta) dehydrogenase 2	protein-coding
3290	HSD11B1	GeneRif,	2	11-DH|11-beta-HSD1|CORTRD2|HDL|HSD11|HSD11B|HSD11L|SDR26C1	1q32-q41	hydroxysteroid (11-beta) dehydrogenase 1	protein-coding
329	BIRC2	GeneRif,	2	API1|HIAP2|Hiap-2|MIHB|RNF48|c-IAP1|cIAP1	11q22	baculoviral IAP repeat containing 2	protein-coding
3280	HES1	GeneRif,	2	HES-1|HHL|HRY|bHLHb39	3q28-q29	hes family bHLH transcription factor 1	protein-coding
3276	PRMT1	GeneRif,	2	ANM1|HCP1|HRMT1L2|IR1B4	19q13.3	protein arginine methyltransferase 1	protein-coding
3274	HRH2	GeneRif,	2	H2R	5q35.2	histamine receptor H2	protein-coding
3269	HRH1	GeneRif,	1	H1-R|H1R|HH1R|hisH1	3p25	histamine receptor H1	protein-coding
3267	AGFG1	GeneRif,	1	HRB|RAB|RIP	2q36.3	ArfGAP with FG repeats 1	protein-coding
3251	HPRT1	GeneRif,	1	HGPRT|HPRT	Xq26.1	hypoxanthine phosphoribosyltransferase 1	protein-coding
3248	HPGD	GAD,	2	15-PGDH|PGDH|PGDH1|PHOAR1|SDR36C1	4q34-q35	hydroxyprostaglandin dehydrogenase 15-(NAD)	protein-coding
3240	HP	GeneRif,	3	BP|HP2ALPHA2|HPA1S	16q22.2	haptoglobin	protein-coding
3218	HOXB8	GeneRif,	1	HOX2|HOX2D|Hox-2.4	17q21.3	homeobox B8	protein-coding
3190	HNRNPK	GeneRif,	2	CSBP|HNRPK|TUNP	9q21.32-q21.33	heterogeneous nuclear ribonucleoprotein K	protein-coding
3187	HNRNPH1	GeneRif,	2	HNRPH|HNRPH1|hnRNPH	5q35.3	heterogeneous nuclear ribonucleoprotein H1 (H)	protein-coding
3185	HNRNPF	GeneRif,	1	HNRPF|OK/SW-cl.23|mcs94-1	10q11.21	heterogeneous nuclear ribonucleoprotein F	protein-coding
3178	HNRNPA1	GeneRif,	3	ALS19|ALS20|HNRPA1|HNRPA1L3|IBMPFD3|hnRNP A1|hnRNP-A1	12q13.1	heterogeneous nuclear ribonucleoprotein A1	protein-coding
3172	HNF4A	GeneRif,	1	FRTS4|HNF4|HNF4a7|HNF4a8|HNF4a9|HNF4alpha|MODY|MODY1|NR2A1|NR2A21|TCF|TCF14	20q13.12	hepatocyte nuclear factor 4, alpha	protein-coding
317	APAF1	GeneRif,	1	APAF-1|CED4	12q23	apoptotic peptidase activating factor 1	protein-coding
3164	NR4A1	GeneRif,	2	GFRP1|HMR|N10|NAK-1|NGFIB|NP10|NUR77|TR3	12q13	nuclear receptor subfamily 4, group A, member 1	protein-coding
3161	HMMR	GeneRif,	1	CD168|IHABP|RHAMM	5q34	hyaluronan-mediated motility receptor (RHAMM)	protein-coding
3159	HMGA1	GeneRif,	4	HMG-R|HMGA1A|HMGIY	6p21	high mobility group AT-hook 1	protein-coding
3148	HMGB2	GeneRif,	1	HMG2	4q31	high mobility group box 2	protein-coding
3146	HMGB1	GeneRif,	8	HMG1|HMG3|SBP-1	13q12	high mobility group box 1	protein-coding
3135	HLA-G	GeneRif,	3	MHC-G	6p21.3	major histocompatibility complex, class I, G	protein-coding
3133	HLA-E	GeneRif,	2	EA1.2|EA2.1|HLA-6.2|MHC|QA1	6p21.3	major histocompatibility complex, class I, E	protein-coding
3123	HLA-DRB1	GAD,	1	DRB1|DRw10|HLA-DR1B|HLA-DRB|SS1	6p21.3	major histocompatibility complex, class II, DR beta 1	protein-coding
3117	HLA-DQA1	GAD,	1	CD|CELIAC1|DQ-A1|GSE|HLA-DQA	6p21.3	major histocompatibility complex, class II, DQ alpha 1	protein-coding
311	ANXA11	GeneRif,	1	ANX11|CAP50	10q23	annexin A11	protein-coding
3107	HLA-C	GAD,	1	D6S204|HLA-JY3|HLC-C|PSORS1	6p21.3	major histocompatibility complex, class I, C	protein-coding
3106	HLA-B	GAD,	1	AS|HLAB|SPDA1	6p21.3	major histocompatibility complex, class I, B	protein-coding
3105	HLA-A	GeneRif,	3	HLAA	6p21.3	major histocompatibility complex, class I, A	protein-coding
3099	HK2	GeneRif,	4	HKII|HXK2	2p13	hexokinase 2	protein-coding
30968	STOML2	GeneRif,	1	HSPC108|SLP-2	9p13.1	stomatin (EPB72)-like 2	protein-coding
3092	HIP1	GeneRif,	1	HIP-I|ILWEQ|SHON	7q11.23	huntingtin interacting protein 1	protein-coding
3091	HIF1A	GAD,	5	HIF-1A|HIF-1alpha|HIF1|HIF1-ALPHA|MOP1|PASD8|bHLHe78	14q23.2	hypoxia inducible factor 1, alpha subunit (basic helix-loop-helix transcription factor)	protein-coding
3087	HHEX	GeneRif,	1	HEX|HMPH|HOX11L-PEN|PRH|PRHX	10q23.33	hematopoietically expressed homeobox	protein-coding
3084	NRG1	GeneRif,	1	ARIA|GGF|GGF2|HGL|HRG|HRG1|HRGA|MST131|MSTP131|NDF|NRG1-IT2|SMDF	8p12	neuregulin 1	protein-coding
30835	CD209	GeneRif,	1	CDSIGN|CLEC4L|DC-SIGN|DC-SIGN1	19p13	CD209 molecule	protein-coding
3082	HGF	GeneRif,	5	DFNB39|F-TCF|HGFB|HPTA|SF	7q21.1	hepatocyte growth factor (hepapoietin A; scatter factor)	protein-coding
308	ANXA5	GeneRif,	1	ANX5|ENX2|HEL-S-7|PP4|RPRGL3	4q27	annexin A5	protein-coding
3075	CFH	GeneRif,	1	AHUS1|AMBP1|ARMD4|ARMS1|CFHL3|FH|FHL1|HF|HF1|HF2|HUS	1q32	complement factor H	protein-coding
3068	HDGF	GeneRif,	1	HMG1L2	1q23.1	hepatoma-derived growth factor	protein-coding
3066	HDAC2	GeneRif,	5	HD2|RPD3|YAF1	6q21	histone deacetylase 2	protein-coding
3065	HDAC1	GeneRif,	3	GON-10|HD1|RPD3|RPD3L1	1p34	histone deacetylase 1	protein-coding
3014	H2AFX	GeneRif,	1	H2A.X|H2A/X|H2AX	11q23.3	H2A histone family, member X	protein-coding
301	ANXA1	GeneRif,	2	ANX1|LPC1	9q21.13	annexin A1	protein-coding
3002	GZMB	GeneRif,	1	CCPI|CGL-1|CGL1|CSP-B|CSPB|CTLA1|CTSGL1|HLP|SECT	14q11.2	granzyme B (granzyme 2, cytotoxic T-lymphocyte-associated serine esterase 1)	protein-coding
3001	GZMA	GeneRif,	1	CTLA3|HFSP	5q11-q12	granzyme A (granzyme 1, cytotoxic T-lymphocyte-associated serine esterase 3)	protein-coding
30008	EFEMP2	GeneRif,	1	ARCL1B|FBLN4|MBP1|UPH1	11q13.1	EGF containing fibulin-like extracellular matrix protein 2	protein-coding
29968	PSAT1	GeneRif,	1	EPIP|NLS2|PSA|PSAT|PSATD	9q21.2	phosphoserine aminotransferase 1	protein-coding
2990	GUSB	GeneRif,	1	BG|MPS7	7q21.11	glucuronidase, beta	protein-coding
29843	SENP1	GeneRif,	1	SuPr-2	12q13.1	SUMO1/sentrin specific peptidase 1	protein-coding
2984	GUCY2C	GeneRif,	6	DIAR6|GUC2C|MECIL|MUCIL|STAR	12p12	guanylate cyclase 2C	protein-coding
29803	REPIN1	GeneRif,	1	AP4|RIP60|ZNF464|Zfp464	7q36.1	replication initiator 1	protein-coding
2980	GUCA2A	GeneRif,	1	GCAP-I|GUCA2|STARA	1p35-p34	guanylate cyclase activator 2A (guanylin)	protein-coding
29775	CARD10	GeneRif,	1	BIMP1|CARMA3	22q13.1	caspase recruitment domain family, member 10	protein-coding
2947	GSTM3	GAD,	8	GST5|GSTB|GSTM3-3|GTM3	1p13.3	glutathione S-transferase mu 3 (brain)	protein-coding
2946	GSTM2	GAD,	1	GST4|GSTM|GSTM2-2|GTHMUS	1p13.3	glutathione S-transferase mu 2 (muscle)	protein-coding
2941	GSTA4	GAD,	1	GSTA4-4|GTA4	6p12.1	glutathione S-transferase alpha 4	protein-coding
2939	GSTA2	GAD,	1	GST2|GSTA2-2|GTA2|GTH2	6p12.1	glutathione S-transferase alpha 2	protein-coding
2935	GSPT1	GeneRif,	1	551G9.2|ETF3A|GST1|eRF3a	16p13.1	G1 to S phase transition 1	protein-coding
2934	GSN	GeneRif,	4	ADF|AGEL	9q33	gelsolin	protein-coding
2932	GSK3B	GeneRif,	10	-	3q13.3	glycogen synthase kinase 3 beta	protein-coding
2931	GSK3A	GeneRif,	1	-	19q13.2	glycogen synthase kinase 3 alpha	protein-coding
2925	GRPR	GeneRif,	2	BB2	Xp22.2	gastrin-releasing peptide receptor	protein-coding
2923	PDIA3	GeneRif,	1	ER60|ERp57|ERp60|ERp61|GRP57|GRP58|HEL-S-269|HEL-S-93n|HsT17083|P58|PI-PLC	15q15	protein disulfide isomerase family A, member 3	protein-coding
2922	GRP	GeneRif,	3	BN|GRP-10|preproGRP|proGRP	18q21.1-q21.32	gastrin-releasing peptide	protein-coding
2920	CXCL2	GeneRif,	2	CINC-2a|GRO2|GROb|MGSA-b|MIP-2a|MIP2|MIP2A|SCYB2	4q21	chemokine (C-X-C motif) ligand 2	protein-coding
2919	CXCL1	GeneRif,	3	FSP|GRO1|GROa|MGSA|MGSA-a|NAP-3|SCYB1	4q21	chemokine (C-X-C motif) ligand 1 (melanoma growth stimulating activity, alpha)	protein-coding
29128	UHRF1	GeneRif,	4	ICBP90|Np95|RNF106|hNP95|hUHRF1|huNp95	19p13.3	ubiquitin-like with PHD and ring finger domains 1	protein-coding
29126	CD274	GeneRif,	3	B7-H|B7H1|PD-L1|PDCD1L1|PDCD1LG1|PDL1	9p24	CD274 molecule	protein-coding
29122	PRSS50	GeneRif,	1	CT20|TSP50	3p21.31	protease, serine, 50	protein-coding
29119	CTNNA3	GeneRif,	1	ARVD13|VR22	10q22.2	catenin (cadherin-associated protein), alpha 3	protein-coding
29118	DDX25	GAD,	1	GRTH	11q24	DEAD (Asp-Glu-Ala-Asp) box helicase 25	protein-coding
29108	PYCARD	GeneRif,	3	ASC|CARD5|TMS|TMS-1|TMS1	16p11.2	PYD and CARD domain containing	protein-coding
2908	NR3C1	GAD,	1	GCCR|GCR|GCRST|GR|GRL	5q31.3	nuclear receptor subfamily 3, group C, member 1 (glucocorticoid receptor)	protein-coding
29071	C1GALT1C1	GeneRif,	3	C1GALT2|C38H2-L1|COSMC|HSPC067|MST143|TNPS	Xq24	C1GALT1-specific chaperone 1	protein-coding
2903	GRIN2A	GeneRif,	1	EPND|FESD|GluN2A|LKS|NMDAR2A|NR2A	16p13.2	glutamate receptor, ionotropic, N-methyl D-aspartate 2A	protein-coding
28996	HIPK2	GeneRif,	2	PRO0593	7q34	homeodomain interacting protein kinase 2	protein-coding
28990	ASTE1	GeneRif,	1	HT001	3q22.1	asteroid homolog 1 (Drosophila)	protein-coding
28987	NOB1	GeneRif,	1	ART-4|MST158|MSTP158|NOB1P|PSMD8BP1	16q22.3	NIN1/RPN12 binding protein 1 homolog (S. cerevisiae)	protein-coding
28984	RGCC	GeneRif,	1	C13orf15|RGC-32|RGC32|bA157L14.2	13q14.11	regulator of cell cycle	protein-coding
28955	DEXI	GeneRif,	1	MYLE	16p13.13	Dexi homolog (mouse)	protein-coding
2889	RAPGEF1	GeneRif,	1	C3G|GRF2	9q34.3	Rap guanine nucleotide exchange factor (GEF) 1	protein-coding
2885	GRB2	GeneRif,	1	ASH|EGFRBP-GRB2|Grb3-3|MST084|MSTP084|NCKAP2	17q24-q25	growth factor receptor-bound protein 2	protein-coding
2879	GPX4	GAD,	2	GPx-4|GSHPx-4|MCSP|PHGPx|snGPx|snPHGPx	19p13.3	glutathione peroxidase 4	protein-coding
2878	GPX3	GAD,	1	GPx-P|GSHPx-3|GSHPx-P	5q33.1	glutathione peroxidase 3	protein-coding
2877	GPX2	GAD,	1	GI-GPx|GPRP|GPRP-2|GPx-2|GPx-GI|GSHPX-GI|GSHPx-2	14q24.1	glutathione peroxidase 2	protein-coding
2867	FFAR2	GeneRif,	1	FFA2R|GPR43	19q13.1	free fatty acid receptor 2	protein-coding
286077	FAM83H	GeneRif,	1	AI3	8q24.3	family with sequence similarity 83, member H	protein-coding
285973	ATG9B	GAD,	1	APG9L2|NOS3AS|SONE	7q36.1	autophagy related 9B	protein-coding
285761	DCBLD1	GWASCatalog,	1	dJ94G16.1	6q22.1	discoidin, CUB and LCCL domain containing 1	protein-coding
28517	TRDV2	GeneRif,	1	hDV102S1	14q11	T cell receptor delta variable 2	other
28514	DLL1	GeneRif,	1	DELTA1|DL1|Delta	6q27	delta-like 1 (Drosophila)	protein-coding
285	ANGPT2	GeneRif,	6	AGPT2|ANG2	8p23.1	angiopoietin 2	protein-coding
2846	LPAR4	GeneRif,	1	GPR23|LPA4|P2RY9|P2Y5-LIKE|P2Y9	Xq21.1	lysophosphatidic acid receptor 4	protein-coding
284	ANGPT1	GeneRif,	1	AGP1|AGPT|ANG1	8q23.1	angiopoietin 1	protein-coding
2837	UTS2R	GeneRif,	1	GPR14|UR-2-R|UTR|UTR2	17q25.3	urotensin 2 receptor	protein-coding
2833	CXCR3	GeneRif,	3	CD182|CD183|CKR-L2|CMKAR3|GPR9|IP10-R|Mig-R|MigR	Xq13	chemokine (C-X-C motif) receptor 3	protein-coding
283050	ZMIZ1-AS1	GWASCatalog,	1	-	10q22.3	ZMIZ1 antisense RNA 1	ncRNA
283	ANG	GeneRif,	1	ALS9|HEL168|RAA1|RNASE4|RNASE5	14q11.1-q11.2	angiogenin, ribonuclease, RNase A family, 5	protein-coding
28234	SLCO1B3	GeneRif,	2	HBLRR|LST-2|LST-3TM13|LST3|OATP-8|OATP1B3|OATP8|SLC21A8	12p12	solute carrier organic anion transporter family, member 1B3	protein-coding
2821	GPI	GeneRif,	1	AMF|GNPI|NLK|PGI|PHI|SA-36|SA36	19q13.1	glucose-6-phosphate isomerase	protein-coding
2819	GPD1	GeneRif,	1	GPD-C|GPDH-C|HTGTI	12q13.12	glycerol-3-phosphate dehydrogenase 1 (soluble)	protein-coding
2810	SFN	GeneRif,	3	YWHAS	1p36.11	stratifin	protein-coding
28	ABO	GWASCatalog,	1	A3GALNT|A3GALT1|GTB|NAGAT	9q34.2	ABO blood group (transferase A, alpha 1-3-N-acetylgalactosaminyltransferase; transferase B, alpha 1-3-galactosyltransferase)	protein-coding
2762	GMDS	GeneRif,	2	GMD|SDR3E1	6p25	GDP-mannose 4,6-dehydratase	protein-coding
2744	GLS	GeneRif,	1	AAD20|GAC|GAM|GLS1|KGA	2q32-q34	glutaminase	protein-coding
27436	EML4	GeneRif,	1	C2orf2|ELP120|EMAP-4|EMAPL4|ROPP120	2p21	echinoderm microtubule associated protein like 4	protein-coding
27429	HTRA2	GeneRif,	1	OMI|PARK13|PRSS25	2p12	HtrA serine peptidase 2	protein-coding
274	BIN1	GeneRif,	1	AMPH2|AMPHL|SH3P9	2q14	bridging integrator 1	protein-coding
2735	GLI1	GeneRif,	6	GLI	12q13.2-q13.3	GLI family zinc finger 1	protein-coding
27346	TMEM97	GeneRif,	3	MAC30	17q11.2	transmembrane protein 97	protein-coding
27330	RPS6KA6	GeneRif,	1	PP90RSK4|RSK4	Xq21	ribosomal protein S6 kinase, 90kDa, polypeptide 6	protein-coding
2729	GCLC	GeneRif,	1	GCL|GCS|GLCL|GLCLC	6p12	glutamate-cysteine ligase, catalytic subunit	protein-coding
27253	PCDH17	GeneRif,	1	PCDH68|PCH68	13q21.1	protocadherin 17	protein-coding
27250	PDCD4	GeneRif,	6	H731	10q24	programmed cell death 4 (neoplastic transformation inhibitor)	protein-coding
2720	GLB1	GeneRif,	1	EBP|ELNR1|MPS4B	3p21.33	galactosidase, beta 1	protein-coding
27165	GLS2	GeneRif,	1	GA|GLS|LGA|hLGA	12q13.3	glutaminase 2 (liver, mitochondrial)	protein-coding
27161	AGO2	GeneRif,	1	EIF2C2|Q10	8q24	argonaute RISC catalytic component 2	protein-coding
27136	MORC1	GWASCatalog,	1	CT33|MORC|ZCW6	3q13	MORC family CW-type zinc finger 1	protein-coding
27123	DKK2	GeneRif,	1	DKK-2	4q25	dickkopf WNT signaling pathway inhibitor 2	protein-coding
27121	DKK4	GeneRif,	4	DKK-4	8p11.2-p11.1	dickkopf WNT signaling pathway inhibitor 4	protein-coding
27113	BBC3	GeneRif,	5	JFY-1|JFY1|PUMA	19q13.3-q13.4	BCL2 binding component 3	protein-coding
27101	CACYBP	GeneRif,	3	GIG5|PNAS-107|S100A6BP|SIP	1q24-q25	calcyclin binding protein	protein-coding
27076	LYPD3	GeneRif,	3	C4.4A	19q13.31	LY6/PLAUR domain containing 3	protein-coding
2706	GJB2	GeneRif,	1	CX26|DFNA3|DFNA3A|DFNB1|DFNB1A|HID|KID|NSRD1|PPK	13q11-q12	gap junction protein, beta 2, 26kDa	protein-coding
2705	GJB1	GeneRif,	1	CMTX|CMTX1|CX32	Xq13.1	gap junction protein, beta 1, 32kDa	protein-coding
27044	SND1	GeneRif,	2	TDRD11|p100	7q31.3	staphylococcal nuclease and tudor domain containing 1	protein-coding
27043	PELP1	GeneRif,	1	MNAR|P160	17p13.2	proline, glutamate and leucine rich protein 1	protein-coding
27035	NOX1	GeneRif,	3	GP91-2|MOX1|NOH-1|NOH1	Xq22	NADPH oxidase 1	protein-coding
270	AMPD1	GAD,	1	MAD|MADA|MMDD	1p13	adenosine monophosphate deaminase 1	protein-coding
26999	CYFIP2	GeneRif,	1	PIR121	5q33.3	cytoplasmic FMR1 interacting protein 2	protein-coding
2697	GJA1	GeneRif,	1	AVSD3|CMDR|CX43|GJAL|HLHS1|HSS|ODDD	6q22.31	gap junction protein, alpha 1, 43kDa	protein-coding
2694	GIF	GAD,	1	IF|IFMH|INF|TCN3	11q13	gastric intrinsic factor (vitamin B synthesis)	protein-coding
2693	GHSR	GAD,	1	GHDP	3q26.31	growth hormone secretagogue receptor	protein-coding
2683	B4GALT1	GeneRif,	1	B4GAL-T1|CDG2D|GGTB2|GT1|GTB|beta4Gal-T1	9p13	UDP-Gal:betaGlcNAc beta 1,4- galactosyltransferase, polypeptide 1	protein-coding
2668	GDNF	GeneRif,	1	ATF1|ATF2|HFB1-GDNF|HSCR3	5p13.1-p12	glial cell derived neurotrophic factor	protein-coding
26579	MYEOV	GeneRif,	1	OCIM	11q13	myeloma overexpressed	protein-coding
2638	GC	GeneRif,	1	DBP|DBP/GC|GRD3|HEL-S-51|VDBG|VDBP	4q12-q13	group-specific component (vitamin D binding protein)	protein-coding
2633	GBP1	GeneRif,	1	-	1p22.2	guanylate binding protein 1, interferon-inducible	protein-coding
26298	EHF	GeneRif,	1	ESE3|ESE3B|ESEJ	11p12	ets homologous factor	protein-coding
26281	FGF20	GeneRif,	1	FGF-20|RHDA2	8p22	fibroblast growth factor 20	protein-coding
2627	GATA6	GeneRif,	2	-	18q11.1-q11.2	GATA binding protein 6	protein-coding
2626	GATA4	GeneRif,	2	ASD2|TACHD|TOF|VSD1	8p23.1-p22	GATA binding protein 4	protein-coding
2625	GATA3	GWASCatalog,	2	HDR|HDRS	10p15	GATA binding protein 3	protein-coding
2624	GATA2	GeneRif,	1	DCML|IMD21|MONOMAC|NFE1B	3q21.3	GATA binding protein 2	protein-coding
2623	GATA1	GWASCatalog,	1	ERYF1|GATA-1|GF-1|GF1|NF-E1|NFE1|XLANP|XLTDA|XLTT	Xp11.23	GATA binding protein 1 (globin transcription factor 1)	protein-coding
2621	GAS6	GeneRif,	1	AXLLG|AXSF	13q34	growth arrest-specific 6	protein-coding
262	AMD1	GAD,	1	ADOMETDC|AMD|SAMDC	6q21	adenosylmethionine decarboxylase 1	protein-coding
2619	GAS1	GeneRif,	1	-	9q21.3-q22	growth arrest-specific 1	protein-coding
2618	GART	GAD,	1	AIRS|GARS|GARTF|PAIS|PGFT|PRGS	21q22.11	phosphoribosylglycinamide formyltransferase, phosphoribosylglycinamide synthetase, phosphoribosylaminoimidazole synthetase	protein-coding
261729	STEAP2	GeneRif,	1	IPCA1|PCANAP1|PUMPCn|STAMP1|STMP	7q21.13	STEAP family member 2, metalloreductase	protein-coding
26108	PYGO1	GAD,	1	-	15q21.3	pygopus family PHD finger 1	protein-coding
260425	MAGI3	GeneRif,	1	MAGI-3|dJ730K3.2	1p13.2	membrane associated guanylate kinase, WW and PDZ domain containing 3	protein-coding
26038	CHD5	GeneRif,	2	CHD-5	1p36.31	chromodomain helicase DNA binding protein 5	protein-coding
26018	LRIG1	GeneRif,	2	LIG-1|LIG1	3p14	leucine-rich repeats and immunoglobulin-like domains 1	protein-coding
25984	KRT23	GeneRif,	2	CK23|HAIK1|K23	17q21.2	keratin 23, type I	protein-coding
25983	NGDN	GeneRif,	1	C14orf120|CANu1|LCP5|NGD|lpd-2	14q11.2	neuroguidin, EIF4E binding protein	protein-coding
2597	GAPDH	GeneRif,	1	G3PD|GAPD|HEL-S-162eP	12p13	glyceraldehyde-3-phosphate dehydrogenase	protein-coding
25937	WWTR1	GeneRif,	1	TAZ	3q23-q24	WW domain containing transcription regulator 1	protein-coding
259217	HSPA12A	GWASCatalog,	1	-	10q26.12	heat shock 70kDa protein 12A	protein-coding
25907	TMEM158	GeneRif,	1	BBP|RIS1|p40BBP	3p21.3	transmembrane protein 158 (gene/pseudogene)	protein-coding
2587	GALR1	GeneRif,	1	GALNR|GALNR1	18q23	galanin receptor 1	protein-coding
25861	DFNB31	GeneRif,	1	CIP98|PDZD7B|USH2D|WHRN|WI	9q32	deafness, autosomal recessive 31	protein-coding
25849	PARM1	GeneRif,	1	Cipar1|DKFZP564O0823|PARM-1|WSC4	4q13.3-q21.3	prostate androgen-regulated mucin-like protein 1	protein-coding
25816	TNFAIP8	GeneRif,	1	GG2-1|MDC-3.13|NDED|SCC-S2|SCCS2	5q23.1	tumor necrosis factor, alpha-induced protein 8	protein-coding
25803	SPDEF	GeneRif,	3	PDEF|bA375E1.3	6p21.3	SAM pointed domain containing ETS transcription factor	protein-coding
25798	BRI3	GeneRif,	1	I3	7q21.3	brain protein I3	protein-coding
25794	FSCN2	GeneRif,	1	RFSN|RP30	17q25	fascin actin-bundling protein 2, retinal	protein-coding
25792	CIZ1	GeneRif,	1	LSFR1|NP94|ZNF356	9q34.1	CDKN1A interacting zinc finger protein 1	protein-coding
2547	XRCC6	GeneRif,	5	CTC75|CTCBF|G22P1|KU70|ML8|TLAA	22q13.2	X-ray repair complementing defective repair in Chinese hamster cells 6	protein-coding
254531	LPCAT4	GeneRif,	1	AGPAT7|AYTL3|LPAAT-eta|LPEAT2	15q14	lysophosphatidylcholine acyltransferase 4	protein-coding
254251	LCORL	GWASCatalog,	1	MLR1	4p15.31	ligand dependent nuclear receptor corepressor-like	protein-coding
254042	METAP1D	GeneRif,	1	MAP 1D|MAP1D|MetAP 1D|Metap1l	2q31.1	methionyl aminopeptidase type 1D (mitochondrial)	protein-coding
253260	RICTOR	GeneRif,	3	AVO3|PIA|hAVO3	5p13.1	RPTOR independent companion of MTOR, complex 2	protein-coding
2526	FUT4	GeneRif,	2	CD15|ELFT|FCT3A|FUC-TIV|FUTIV|LeX|SSEA-1	11q21	fucosyltransferase 4 (alpha (1,3) fucosyltransferase, myeloid-specific)	protein-coding
2525	FUT3	GWASCatalog,	1	CD174|FT3B|FucT-III|LE|Les	19p13.3	fucosyltransferase 3 (galactoside 3(4)-L-fucosyltransferase, Lewis blood group)	protein-coding
2524	FUT2	GWASCatalog,	1	B12QTL1|SE|SEC2|Se2|sej	19q13.3	fucosyltransferase 2 (secretor status included)	protein-coding
2521	FUS	GeneRif,	1	ALS6|ETM4|FUS1|HNRNPP2|POMP75|TLS	16p11.2	FUS RNA binding protein	protein-coding
2520	GAST	GeneRif,	6	GAS	17q21	gastrin	protein-coding
2517	FUCA1	GeneRif,	1	FUCA	1p34	fucosidase, alpha-L- 1, tissue	protein-coding
25	ABL1	GeneRif,	2	ABL|JTK7|bcr/abl|c-ABL|c-ABL1|p150|v-abl	9q34.1	ABL proto-oncogene 1, non-receptor tyrosine kinase	protein-coding
2494	NR5A2	GeneRif,	1	B1F|B1F2|CPF|FTF|FTZ-F1|FTZ-F1beta|LRH-1|LRH1|hB1F-2	1q32.1	nuclear receptor subfamily 5, group A, member 2	protein-coding
2487	FRZB	GAD,	2	FRE|FRITZ|FRP-3|FRZB-1|FRZB-PEN|FRZB1|FZRB|OS1|SFRP3|SRFP3|hFIZ	2q32.1	frizzled-related protein	protein-coding
2475	MTOR	GAD,	2	FRAP|FRAP1|FRAP2|RAFT1|RAPT1	1p36.2	mechanistic target of rapamycin (serine/threonine kinase)	protein-coding
246	ALOX15	GeneRif,	7	12-LOX|15-LOX-1|15LOX-1	17p13.3	arachidonate 15-lipoxygenase	protein-coding
238	ALK	GeneRif,	2	CD246|NBLST3	2p23	anaplastic lymphoma receptor tyrosine kinase	protein-coding
23779	ARHGAP8	GeneRif,	1	BPGAP1|PP610	22q13.31	Rho GTPase activating protein 8	protein-coding
23705	CADM1	GeneRif,	4	BL2|IGSF4|IGSF4A|NECL2|Necl-2|RA175|ST17|SYNCAM|TSLC1|sTSLC-1|sgIGSF|synCAM1	11q23.2	cell adhesion molecule 1	protein-coding
23671	TMEFF2	GeneRif,	2	CT120.2|HPP1|TENB2|TPEF|TR|TR-2	2q32.3	transmembrane protein with EGF-like and two follistatin-like domains 2	protein-coding
23604	DAPK2	GeneRif,	1	DRP-1|DRP1	15q22.31	death-associated protein kinase 2	protein-coding
23598	PATZ1	GeneRif,	1	MAZR|PATZ|RIAZ|ZBTB19|ZNF278|ZSG|dJ400N23	22q12.2	POZ (BTB) and AT hook containing zinc finger 1	protein-coding
23594	ORC6	GeneRif,	1	ORC6L	16q12	origin recognition complex, subunit 6	protein-coding
23583	SMUG1	GeneRif,	1	FDG|HMUDG|UNG3	12q13.13	single-strand-selective monofunctional uracil-DNA glycosylase 1	protein-coding
23582	CCNDBP1	GeneRif,	1	DIP1|GCIP|HHM	15q14-q15	cyclin D-type binding-protein 1	protein-coding
23581	CASP14	GAD,	1	-	19p13.1	caspase 14, apoptosis-related cysteine peptidase	protein-coding
23566	LPAR3	GeneRif,	1	EDG7|Edg-7|GPCR|HOFNH30|LP-A3|LPA3|RP4-678I3	1p22.3	lysophosphatidic acid receptor 3	protein-coding
23552	CDK20	GeneRif,	1	CCRK|CDCH|P42|PNQALRE	9q22.1	cyclin-dependent kinase 20	protein-coding
23549	DNPEP	GeneRif,	1	ASPEP|DAP	2q35	aspartyl aminopeptidase	protein-coding
2353	FOS	GeneRif,	7	AP-1|C-FOS|p55	14q24.3	FBJ murine osteosarcoma viral oncogene homolog	protein-coding
23528	ZNF281	GeneRif,	1	ZBP-99|ZNP-99	1q32.1	zinc finger protein 281	protein-coding
23516	SLC39A14	GeneRif,	2	LZT-Hs4|NET34|ZIP14|cig19	8p21.3	solute carrier family 39 (zinc transporter), member 14	protein-coding
23514	SPIDR	GeneRif,	1	KIAA0146	8q11.21	scaffolding protein involved in DNA repair	protein-coding
23513	SCRIB	GeneRif,	1	CRIB1|SCRB1|SCRIB1|Vartul	8q24.3	scribbled planar cell polarity protein	protein-coding
23512	SUZ12	GeneRif,	1	CHET9|JJAZ1	17q11.2	SUZ12 polycomb repressive complex 2 subunit	protein-coding
23492	CBX7	GeneRif,	1	-	22q13.1	chromobox homolog 7	protein-coding
23481	PES1	GeneRif,	1	PES	22q12.1	pescadillo ribosomal biogenesis factor 1	protein-coding
23476	BRD4	GeneRif,	1	CAP|HUNK1|HUNKI|MCAP	19p13.1	bromodomain containing 4	protein-coding
23462	HEY1	GeneRif,	1	BHLHb31|CHF2|HERP2|HESR1|HRT-1|OAF1|hHRT1	8q21	hes-related family bHLH transcription factor with YRPW motif 1	protein-coding
2346	FOLH1	GAD,	4	FGCP|FOLH|GCP2|GCPII|NAALAD1|NAALAdase|PSM|PSMA|mGCP	11p11.2	folate hydrolase (prostate-specific membrane antigen) 1	protein-coding
23451	SF3B1	GeneRif,	1	Hsh155|MDS|PRP10|PRPF10|SAP155|SF3b155	2q33.1	splicing factor 3b, subunit 1, 155kDa	protein-coding
23411	SIRT1	GeneRif,	5	SIR2|SIR2L1|hSIR2	10q21.3	sirtuin 1	protein-coding
23405	DICER1	GeneRif,	4	DCR1|Dicer|Dicer1e|HERNA|K12H4.8-LIKE|MNG1|RMSE2	14q32.13	dicer 1, ribonuclease type III	protein-coding
23389	MED13L	GWASCatalog,	1	PROSIT240|THRAP2|TRAP240L	12q24.21	mediator complex subunit 13-like	protein-coding
23387	SIK3	GeneRif,	1	L19|QSK|SIK-3	11q23.3	SIK family kinase 3	protein-coding
23365	ARHGEF12	GeneRif,	1	LARG|PRO2792	11q23.3	Rho guanine nucleotide exchange factor (GEF) 12	protein-coding
2335	FN1	GeneRif,	3	CIG|ED-B|FINC|FN|FNZ|GFND|GFND2|LETS|MSF	2q34	fibronectin 1	protein-coding
23328	SASH1	GeneRif,	1	SH3D6A|dJ323M4|dJ323M4.1	6q24.3	SAM and SH3 domain containing 1	protein-coding
23327	NEDD4L	GeneRif,	1	NEDD4-2|NEDD4.2|RSP5|hNEDD4-2	18q21.31	neural precursor cell expressed, developmentally down-regulated 4-like, E3 ubiquitin protein ligase	protein-coding
23326	USP22	GeneRif,	1	USP3L	17p11.2	ubiquitin specific peptidase 22	protein-coding
23314	SATB2	GeneRif,	2	GLSS	2q33	SATB homeobox 2	protein-coding
2328	FMO3	GAD,	2	FMOII|TMAU|dJ127D3.1	1q24.3	flavin containing monooxygenase 3	protein-coding
23276	KLHL18	GWASCatalog,	1	-	3p21.31	kelch-like family member 18	protein-coding
23250	ATP11A	GeneRif,	1	ATPIH|ATPIS	13q34	ATPase, class VI, type 11A	protein-coding
23246	BOP1	GeneRif,	1	-	8q24.3	block of proliferation 1	protein-coding
2324	FLT4	GeneRif,	1	FLT41|LMPH1A|PCL|VEGFR3	5q35.3	fms-related tyrosine kinase 4	protein-coding
23239	PHLPP1	GeneRif,	3	PHLPP|PLEKHE1|SCOP	18q21.33	PH domain and leucine rich repeat protein phosphatase 1	protein-coding
23236	PLCB1	GWASCatalog,	1	EIEE12|PI-PLC|PLC-154|PLC-I|PLC154|PLCB1A|PLCB1B	20p12	phospholipase C, beta 1 (phosphoinositide-specific)	protein-coding
23230	VPS13A	GeneRif,	1	CHAC|CHOREIN	9q21	vacuolar protein sorting 13 homolog A (S. cerevisiae)	protein-coding
2323	FLT3LG	GeneRif,	1	FL|FLT3L	19q13.3	fms-related tyrosine kinase 3 ligand	protein-coding
23224	SYNE2	GeneRif,	1	EDMD5|NUA|NUANCE|Nesp2|Nesprin-2|SYNE-2|TROPH	14q23.2	spectrin repeat containing, nuclear envelope 2	protein-coding
23221	RHOBTB2	GeneRif,	1	DBC2	8p21.3	Rho-related BTB domain containing 2	protein-coding
23210	JMJD6	GeneRif,	1	PSR|PTDSR|PTDSR1	17q25	jumonji domain containing 6	protein-coding
23111	SPG20	GeneRif,	2	SPARTIN|TAHCCP1	13q13.3	spastic paraplegia 20 (Troyer syndrome)	protein-coding
231	AKR1B1	GeneRif,	3	ADR|ALDR1|ALR2|AR	7q35	aldo-keto reductase family 1, member B1 (aldose reductase)	protein-coding
2309	FOXO3	GeneRif,	6	AF6q21|FKHRL1|FKHRL1P2|FOXO2|FOXO3A	6q21	forkhead box O3	protein-coding
2308	FOXO1	GeneRif,	2	FKH1|FKHR|FOXO1A	13q14.1	forkhead box O1	protein-coding
23067	SETD1B	GeneRif,	1	KMT2G|Set1B	12q24.31	SET domain containing 1B	protein-coding
23059	CLUAP1	GeneRif,	2	CFAP22|FAP22	16p13.3	clusterin associated protein 1	protein-coding
23057	NMNAT2	GeneRif,	1	C1orf15|PNAT2	1q25	nicotinamide nucleotide adenylyltransferase 2	protein-coding
2305	FOXM1	GeneRif,	3	FKHL16|FOXM1B|HFH-11|HFH11|HNF-3|INS-1|MPHOSPH2|MPP-2|MPP2|PIG29|TGT3|TRIDENT	12p13	forkhead box M1	protein-coding
23047	PDS5B	GeneRif,	1	APRIN|AS3|CG008	13q12.3	PDS5 cohesin associated factor B	protein-coding
23035	PHLPP2	GeneRif,	2	PHLPPL	16q22.2	PH domain and leucine rich repeat protein phosphatase 2	protein-coding
23030	KDM4B	GeneRif,	2	JMJD2B|TDRD14B	19p13.3	lysine (K)-specific demethylase 4B	protein-coding
2303	FOXC2	GeneRif,	2	FKHL14|LD|MFH-1|MFH1	16q24.1	forkhead box C2	protein-coding
23028	KDM1A	GeneRif,	3	AOF2|BHC110|KDM1|LSD1	1p36.12	lysine (K)-specific demethylase 1A	protein-coding
23013	SPEN	GeneRif,	1	HIAA0929|MINT|RBM15C|SHARP	1p36	spen family transcriptional repressor	protein-coding
22974	TPX2	GeneRif,	1	C20orf1|C20orf2|DIL-2|DIL2|FLS353|GD:C20orf1|HCA519|HCTP4|REPP86|p100	20q11.2	TPX2, microtubule-associated	protein-coding
22944	KIN	GeneRif,	1	BTCD|KIN17|Rts2	10p14	Kin17 DNA and RNA binding protein	protein-coding
22943	DKK1	GeneRif,	9	DKK-1|SK	10q11.2	dickkopf WNT signaling pathway inhibitor 1	protein-coding
2294	FOXF1	GeneRif,	2	ACDMPV|FKHL5|FREAC1	16q24	forkhead box F1	protein-coding
22927	HABP4	GAD,	1	IHABP-4|IHABP4|Ki-1/57|SERBP1L	9q22.3-q31	hyaluronan binding protein 4	protein-coding
22924	MAPRE3	GeneRif,	1	EB3|EBF3|EBF3-S|RP3	2p23.3-p23.1	microtubule-associated protein, RP/EB family, member 3	protein-coding
22919	MAPRE1	GeneRif,	2	EB1	20q11.1-q11.23	microtubule-associated protein, RP/EB family, member 1	protein-coding
22915	MMRN1	GAD,	1	ECM|EMILIN4|GPIa*|MMRN	4q22	multimerin 1	protein-coding
22914	KLRK1	GAD,	1	CD314|D12S2489E|KLR|NKG2-D|NKG2D	12p13.2-p12.3	killer cell lectin-like receptor subfamily K, member 1	protein-coding
22906	TRAK1	GeneRif,	1	MILT1|OIP106	3p22.1	trafficking protein, kinesin binding 1	protein-coding
22900	CARD8	GAD,	1	CARDINAL|DACAR|DAKAR|NDPP|NDPP1|TUCAN	19q13.33	caspase recruitment domain family, member 8	protein-coding
22894	DIS3	GeneRif,	1	2810028N01Rik|EXOSC11|KIAA1008|RRP44|dis3p	13q22.1	DIS3 exosome endoribonuclease and 3'-5' exoribonuclease	protein-coding
22856	CHSY1	GeneRif,	1	CHSY|CSS1|ChSy-1|TPBS	15q26.3	chondroitin sulfate synthase 1	protein-coding
22846	VASH1	GeneRif,	1	KIAA1036	14q24.3	vasohibin 1	protein-coding
22827	PUF60	GeneRif,	1	FIR|RoBPI|SIAHBP1|VRJS	8q24.3	poly-U binding splicing factor 60KDa	protein-coding
22824	HSPA4L	GeneRif,	1	APG-1|HSPH3|Osp94	4q28	heat shock 70kDa protein 4-like	protein-coding
2277	FIGF	GeneRif,	3	VEGF-D|VEGFD	Xp22.31	c-fos induced growth factor (vascular endothelial growth factor D)	protein-coding
2274	FHL2	GeneRif,	4	AAG11|DRAL|FHL-2|SLIM-3|SLIM3	2q12.2	four and a half LIM domains 2	protein-coding
2272	FHIT	GAD,	1	AP3Aase|FRA3B	3p14.2	fragile histidine triad	protein-coding
2264	FGFR4	GAD,	1	CD334|JTK2|TKF	5q35.2	fibroblast growth factor receptor 4	protein-coding
2263	FGFR2	GeneRif,	4	BBDS|BEK|BFR-1|CD332|CEK3|CFD1|ECT1|JWS|K-SAM|KGFR|TK14|TK25	10q26	fibroblast growth factor receptor 2	protein-coding
2260	FGFR1	GeneRif,	2	BFGFR|CD331|CEK|FGFBR|FGFR-1|FLG|FLT-2|FLT2|HBGFR|HH2|HRTFDS|KAL2|N-SAM|OGD|bFGF-R-1	8p11.23-p11.22	fibroblast growth factor receptor 1	protein-coding
2252	FGF7	GeneRif,	2	HBGF-7|KGF	15q21.2	fibroblast growth factor 7	protein-coding
2251	FGF6	GWASCatalog,	1	HBGF-6|HST2	12p13	fibroblast growth factor 6	protein-coding
2249	FGF4	GAD,	1	HBGF-4|HST|HST-1|HSTF1|K-FGF|KFGF	11q13.3	fibroblast growth factor 4	protein-coding
2247	FGF2	GeneRif,	2	BFGF|FGF-2|FGFB|HBGF-2	4q26	fibroblast growth factor 2 (basic)	protein-coding
2243	FGA	GeneRif,	1	Fib2	4q28	fibrinogen alpha chain	protein-coding
2242	FES	GeneRif,	1	FPS	15q26.1	FES proto-oncogene, tyrosine kinase	protein-coding
2224	FDPS	GeneRif,	1	FPPS|FPS	1q22	farnesyl diphosphate synthase	protein-coding
221178	SPATA13	GeneRif,	1	ARHGEF29|ASEF2	13q12.12	spermatogenesis associated 13	protein-coding
2209	FCGR1A	GAD,	1	CD64|CD64A|FCRI|IGFR1	1q21.2-q21.3	Fc fragment of IgG, high affinity Ia, receptor (CD64)	protein-coding
2203	FBP1	GeneRif,	1	FBP	9q22.3	fructose-1,6-bisphosphatase 1	protein-coding
2202	EFEMP1	GeneRif,	2	DHRD|DRAD|FBLN3|FBNL|FIBL-3|MLVT|MTLV|S1-5	2p16	EGF containing fibulin-like extracellular matrix protein 1	protein-coding
219541	MED19	GeneRif,	1	DT2P1G7|LCMR1	11q12.1	mediator complex subunit 19	protein-coding
2194	FASN	GeneRif,	6	FAS|OA-519|SDR27X1	17q25	fatty acid synthase	protein-coding
2191	FAP	GeneRif,	3	DPPIV|FAPA|SIMP	2q23	fibroblast activation protein, alpha	protein-coding
219	ALDH1B1	GeneRif,	2	ALDH5|ALDHX	9p11.1	aldehyde dehydrogenase 1 family, member B1	protein-coding
2189	FANCG	GAD,	2	FAG|XRCC9	9p13	Fanconi anemia, complementation group G	protein-coding
2172	FABP6	GeneRif,	1	I-15P|I-BABP|I-BALB|I-BAP|ILBP|ILBP3|ILLBP	5q33.3-q34	fatty acid binding protein 6, ileal	protein-coding
2169	FABP2	GAD,	1	FABPI|I-FABP	4q28-q31	fatty acid binding protein 2, intestinal	protein-coding
2165	F13B	GAD,	1	FXIIIB	1q31-q32.1	coagulation factor XIII, B polypeptide	protein-coding
216	ALDH1A1	GeneRif,	7	ALDC|ALDH-E1|ALDH1|ALDH11|HEL-9|HEL-S-53e|HEL12|PUMB1|RALDH1	9q21.13	aldehyde dehydrogenase 1 family, member A1	protein-coding
2159	F10	GeneRif,	1	FX|FXA	13q34	coagulation factor X	protein-coding
2155	F7	GeneRif,	4	SPCA	13q34	coagulation factor VII (serum prothrombin conversion accelerator)	protein-coding
2152	F3	GeneRif,	6	CD142|TF|TFA	1p22-p21	coagulation factor III (thromboplastin, tissue factor)	protein-coding
2151	F2RL2	GeneRif,	1	PAR-3|PAR3	5q13	coagulation factor II (thrombin) receptor-like 2	protein-coding
2150	F2RL1	GeneRif,	4	GPR11|PAR2	5q13	coagulation factor II (thrombin) receptor-like 1	protein-coding
2149	F2R	GeneRif,	2	CF2R|HTR|PAR-1|PAR1|TR	5q13	coagulation factor II (thrombin) receptor	protein-coding
2146	EZH2	GeneRif,	10	ENX-1|ENX1|EZH1|EZH2b|KMT6|KMT6A|WVS|WVS2	7q35-q36	enhancer of zeste 2 polycomb repressive complex 2 subunit	protein-coding
214	ALCAM	GeneRif,	5	CD166|MEMD	3q13.1	activated leukocyte cell adhesion molecule	protein-coding
2137	EXTL3	GeneRif,	1	BOTV|EXTL1L|EXTR1|REGR|RPR	8p21	exostosin-like glycosyltransferase 3	protein-coding
213	ALB	GeneRif,	2	ANALBA|FDAH|PRO0883|PRO0903|PRO1341	4q13.3	albumin	protein-coding
2122	MECOM	GeneRif,	2	AML1-EVI-1|EVI1|MDS1|MDS1-EVI1|PRDM3	3q26.2	MDS1 and EVI1 complex locus	protein-coding
2118	ETV4	GeneRif,	1	E1A-F|E1AF|PEA3|PEAS3	17q21	ets variant 4	protein-coding
2114	ETS2	GeneRif,	2	ETS2IT1	21q22.2	v-ets avian erythroblastosis virus E26 oncogene homolog 2	protein-coding
2113	ETS1	GeneRif,	2	ETS-1|EWSR2|p54	11q23.3	v-ets avian erythroblastosis virus E26 oncogene homolog 1	protein-coding
2104	ESRRG	GAD,	1	ERR3|ERRgamma|NR3B3	1q41	estrogen-related receptor gamma	protein-coding
2101	ESRRA	GeneRif,	2	ERR1|ERRa|ERRalpha|ESRL1|NR3B1	11q13	estrogen-related receptor alpha	protein-coding
2081	ERN1	GeneRif,	1	IRE1|IRE1P|IRE1a|hIRE1p	17q24.2	endoplasmic reticulum to nucleus signaling 1	protein-coding
2078	ERG	GeneRif,	1	erg-3|p55	21q22.3	v-ets avian erythroblastosis virus E26 oncogene homolog	protein-coding
2072	ERCC4	GAD,	4	ERCC11|FANCQ|RAD1|XPF	16p13.12	excision repair cross-complementation group 4	protein-coding
2071	ERCC3	GAD,	1	BTF2|GTF2H|RAD25|TFIIH|XPB	2q21	excision repair cross-complementation group 3	protein-coding
2070	EYA4	GeneRif,	2	CMD1J|DFNA10	6q23	EYA transcriptional coactivator and phosphatase 4	protein-coding
2069	EREG	GeneRif,	3	ER	4q13.3	epiregulin	protein-coding
2068	ERCC2	GAD,	35	COFS2|EM9|TFIIH|TTD|XPD	19q13.3	excision repair cross-complementation group 2	protein-coding
2067	ERCC1	GAD,	22	COFS4|RAD10|UV20	19q13.32	excision repair cross-complementation group 1	protein-coding
2065	ERBB3	GeneRif,	4	ErbB-3|HER3|LCCS2|MDA-BF-1|c-erbB-3|c-erbB3|erbB3-S|p180-ErbB3|p45-sErbB3|p85-sErbB3	12q13	erb-b2 receptor tyrosine kinase 3	protein-coding
2063	NR2F6	GeneRif,	1	EAR-2|EAR2|ERBAL2	19p13.1	nuclear receptor subfamily 2, group F, member 6	protein-coding
2059	EPS8	GeneRif,	1	DFNB102	12p12.3	epidermal growth factor receptor pathway substrate 8	protein-coding
2056	EPO	GeneRif,	1	EP|MVCD2	7q22	erythropoietin	protein-coding
2053	EPHX2	GAD,	1	CEH|SEH	8p21	epoxide hydrolase 2, cytoplasmic	protein-coding
205147	AMER3	GeneRif,	1	FAM123C	2q21.1	APC membrane recruitment protein 3	protein-coding
2051	EPHB6	GeneRif,	1	HEP	7q33-q35	EPH receptor B6	protein-coding
2050	EPHB4	GeneRif,	2	HTK|MYK1|TYRO11	7q22	EPH receptor B4	protein-coding
204851	HIPK1	GeneRif,	1	Myak|Nbak2	1p13.2	homeodomain interacting protein kinase 1	protein-coding
2047	EPHB1	GeneRif,	1	ELK|EPHT2|Hek6|NET	3q21-q23	EPH receptor B1	protein-coding
2045	EPHA7	GeneRif,	1	EHK-3|EHK3|EK11|HEK11	6q16.1	EPH receptor A7	protein-coding
2043	EPHA4	GeneRif,	1	HEK8|SEK|TYRO1	2q36.1	EPH receptor A4	protein-coding
2041	EPHA1	GeneRif,	2	EPH|EPHT|EPHT1	7q34	EPH receptor A1	protein-coding
2034	EPAS1	GeneRif,	4	ECYT4|HIF2A|HLF|MOP2|PASD2|bHLHe73	2p21-p16	endothelial PAS domain protein 1	protein-coding
2030	SLC29A1	GeneRif,	1	ENT1	6p21.1	solute carrier family 29 (equilibrative nucleoside transporter), member 1	protein-coding
2023	ENO1	GeneRif,	1	ENO1L1|MPB1|NNE|PPH	1p36.2	enolase 1, (alpha)	protein-coding
2022	ENG	GeneRif,	5	END|HHT1|ORW1	9q34.11	endoglin	protein-coding
2021	ENDOG	GeneRif,	1	-	9q34.1	endonuclease G	protein-coding
2019	EN1	GeneRif,	1	-	2q14.2	engrailed homeobox 1	protein-coding
2018	EMX2	GeneRif,	1	-	10q26.1	empty spiracles homeobox 2	protein-coding
2017	CTTN	GeneRif,	5	EMS1	11q13	cortactin	protein-coding
2002	ELK1	GeneRif,	1	-	Xp11.2	ELK1, member of ETS oncogene family	protein-coding
1999	ELF3	GeneRif,	1	EPR-1|ERT|ESE-1|ESX	1q32.2	E74-like factor 3 (ets domain transcription factor, epithelial-specific )	protein-coding
199731	CADM4	GeneRif,	1	IGSF4C|NECL4|Necl-4|TSLL2|synCAM4	19q13.31	cell adhesion molecule 4	protein-coding
1994	ELAVL1	GeneRif,	3	ELAV1|HUR|Hua|MelG	19p13.2	ELAV like RNA binding protein 1	protein-coding
1984	EIF5A	GeneRif,	1	EIF-5A|EIF5A1|eIF5AI	17p13-p12	eukaryotic translation initiation factor 5A	protein-coding
1977	EIF4E	GeneRif,	1	AUTS19|CBP|EIF4E1|EIF4EL1|EIF4F	4q23	eukaryotic translation initiation factor 4E	protein-coding
197	AHSG	GeneRif,	2	A2HS|AHS|FETUA|HSGA	3q27	alpha-2-HS-glycoprotein	protein-coding
1969	EPHA2	GeneRif,	1	ARCC2|CTPA|CTPP1|CTRCT6|ECK	1p36	EPH receptor A2	protein-coding
196528	ARID2	GeneRif,	1	BAF200|p200	12q12	AT rich interactive domain 2 (ARID, RFX-like)	protein-coding
1958	EGR1	GeneRif,	2	AT225|G0S30|KROX-24|NGFI-A|TIS8|ZIF-268|ZNF225	5q31.1	early growth response 1	protein-coding
1956	EGFR	GAD,	16	ERBB|ERBB1|HER1|NISBD2|PIG61|mENA	7p12	epidermal growth factor receptor	protein-coding
1950	EGF	GAD,	7	HOMG4|URG	4q25	epidermal growth factor	protein-coding
1948	EFNB2	GeneRif,	1	EPLG5|HTKL|Htk-L|LERK5	13q33	ephrin-B2	protein-coding
1947	EFNB1	GeneRif,	1	CFND|CFNS|EFB1|EFL3|EPLG2|Elk-L|LERK2	Xq12	ephrin-B1	protein-coding
1943	EFNA2	GeneRif,	1	ELF-1|EPLG6|HEK7-L|LERK-6|LERK6	19p13.3	ephrin-A2	protein-coding
1942	EFNA1	GeneRif,	1	B61|ECKLG|EFL1|EPLG1|LERK-1|LERK1|TNFAIP4	1q21-q22	ephrin-A1	protein-coding
1910	EDNRB	GeneRif,	1	ABCDS|ET-B|ET-BR|ETB|ETBR|ETRB|HSCR|HSCR2|WS4A	13q22	endothelin receptor type B	protein-coding
1909	EDNRA	GeneRif,	1	ET-A|ETA|ETA-R|ETAR|ETRA|hET-AR	4q31.22	endothelin receptor type A	protein-coding
1908	EDN3	GeneRif,	1	ET-3|ET3|HSCR4|PPET3|WS4B	20q13.2-q13.3	endothelin 3	protein-coding
1907	EDN2	GeneRif,	1	ET-2|ET2|PPET2	1p34	endothelin 2	protein-coding
1906	EDN1	GeneRif,	4	ARCND3|ET1|HDLCQ7|PPET1|QME	6p24.1	endothelin 1	protein-coding
1902	LPAR1	GeneRif,	1	EDG2|GPR26|Gpcr26|LPA1|Mrec1.3|VZG1|edg-2|rec.1.3|vzg-1	9q31.3	lysophosphatidic acid receptor 1	protein-coding
189	AGXT	GAD,	1	AGT|AGT1|AGXT1|PH1|SPAT|SPT|TLH6	2q37.3	alanine-glyoxylate aminotransferase	protein-coding
1871	E2F3	GeneRif,	2	E2F-3	6p22	E2F transcription factor 3	protein-coding
1870	E2F2	GAD,	1	E2F-2	1p36	E2F transcription factor 2	protein-coding
1869	E2F1	GeneRif,	4	E2F-1|RBAP1|RBBP3|RBP3	20q11.2	E2F transcription factor 1	protein-coding
1857	DVL3	GeneRif,	1	-	3q27	dishevelled segment polarity protein 3	protein-coding
1856	DVL2	GeneRif,	1	-	17p13.1	dishevelled segment polarity protein 2	protein-coding
1855	DVL1	GeneRif,	1	DRS2|DVL|DVL1L1|DVL1P1	1p36	dishevelled segment polarity protein 1	protein-coding
1854	DUT	GeneRif,	1	dUTPase	15q21.1	deoxyuridine triphosphatase	protein-coding
1841	DTYMK	GeneRif,	1	CDC8|PP3731|TMPK|TYMK	2q37.3	deoxythymidylate kinase (thymidylate kinase)	protein-coding
[truncated: 313 more rows]
